# Supplementary material for: Comparing the MicroRNA Spectrum between Serum and Plasma
Source: PLoS One. 2012 Jul 31;7(7):e41561. doi: 10.1371/journal.pone.0041561 (PMC3409228; doi:10.1371/journal.pone.0041561)
Supplement: Table S1 — The serum and plasma miRNA measured by Taqman cards. (XLS) [file pone.0041561.s004.xls]

## Sheet: Sheet1
Supplemental Table 1 Taqman miRNA QPCR results
miRNA ID	Plasma (40-Ct value)						Serum (40-Ct value)
	ID-1 Male	ID-2 Male	ID-6 Male	ID-3 Female	ID-4 Female	ID-5 Female	ID-1 Male	ID-2 Male	ID-6 Male	ID-3 Female	ID-4 Female	ID-5 Female
ath-miR159a
hsa-let-7a	15.8815			11.2663	13.5602	11.0719	12.1191	13.8398	8.77328	11.245	13.2667	13.9102
hsa-let-7b	15.077	5.7807	7.23648	13.1895	14.7681	12.3612	14.5838	15.2629		13.2646	15.0816	14.1198
hsa-let-7c	14.1545		9.29244	11.7144	12.1392	11.1045	11.6673	11.5982	8.07942	11.3599	11.1491	11.6607
hsa-let-7d	15.6389		7.42464	13.408	14.9032	13.9982	14.9064	16.565	9.77627	15.0972	16.0612	15.6793
hsa-let-7e	16.3508		6.48553	14.7809	16.1261	14.2423	14.3865	15.5302	7.35647	14.2389	15.7077	15.5336
hsa-let-7f
hsa-let-7g	15.151	7.02101	7.76333	13.6199	15.4282	13.9967	12.4743	12.4267		9.66537	12.2999	12.6811
hsa-miR-1	9.40238				5.18232
hsa-miR-100	10.4393	6.28316					6.49464
hsa-miR-101	11.201	5.09327	7.98083	11.5365	13.1923	13.1733	8.44246	10.3885	6.09222	8.79516	10.3659	10.1179
hsa-miR-103							10.4058	11.6837		9.35616		7.78803
hsa-miR-105
hsa-miR-106a	21.5566	18.3674	20.0127	21.1071	22.5246	21.851	22.1097	21.6484	19.843	20.8431	20.6237	21.7917
hsa-miR-106b	20.948	19.0184	20.2058	19.8094	21.0995	20.9082	20.4949	19.2185	19.3694	19.2053	19.75	20.6416
hsa-miR-107
hsa-miR-10a	14.0442	8.3343	9.00214	13.5742	13.6064	12.2405	9.12291	9.63029	5.01148	8.27177	11.1314	10.3947
hsa-miR-10b	15.9388	8.11281			8.34035
hsa-miR-122	17.3368	10.5765	14.886	14.4826	16.1323	15.5026	12.5117	13.2699	11.4171	11.8326	12.0161	14.7607
hsa-miR-124
hsa-miR-125a-3p							6.98796
hsa-miR-125a-5p	14.5546	12.2958	11.9933	13.2136	13.7998	12.7878	15.0368	14.6241	13.1058	15.0732	14.4953	13.3431
hsa-miR-125b	15.3433	10.4832	9.46938	13.4477	13.9409	12.9715	11.3676	11.2135		7.59504	10.4442	10.8364
hsa-miR-126	23.0836	18.4564	20.4332	21.7105	23.3335	22.2701	21.4272	21.5077	20.3558	20.8027	21.9465	21.93
hsa-miR-127-3p	15.8337	12.7471	14.0439	13.1948	16.2559	17.1736	14.6055	14.4314	14.0034	14.6102	15.939	16.0833
hsa-miR-127-5p
hsa-miR-128	14.1387	9.9354		10.5841	12.967	12.6629	12.8506	13.5632		11.6077	12.1527	12.5039
hsa-miR-129-3p	9.73768
hsa-miR-129-5p
hsa-miR-130a	12.3839	7.27837			7.12279	9.26733	12.7194	12.3009				5.1837
hsa-miR-130b	12.1964	11.3227	7.32119	5.72126	9.27163	9.38562	11.6903	12.0077		8.51588	10.8293	8.26378
hsa-miR-132	11.1923				7.20969	11.6083	7.79635	10.2827			6.05513	5.20898
hsa-miR-133a	16.1206	9.48643	11.4259	12.7085	15.5277	11.9268	13.4148	13.468	9.78639	9.96438	13.8797	11.5313
hsa-miR-133b												5.96151
hsa-miR-134	11.2385	10.0972	5.97027	9.88886	11.1353	8.50009	13.6323	12.3739	9.30399	11.0386	8.08949	9.71893
hsa-miR-135a	8.86991			7.98103	9.55187	6.92068		6.65688
hsa-miR-135b	5.46484
hsa-miR-136	6.52979						6.01399	5.22607
hsa-miR-137	9.33909
hsa-miR-138	12.6867	7.01254	5.99382	10.3758	9.37272	8.94535	7.41125	6.62215			5.85518	5.81714
hsa-miR-139-3p	13.2485	10.8657			11.0901	12.3328	14.7023	14.4297		12.2803	11.2632	12.5787
hsa-miR-139-5p	18.7206	13.7245	15.544	17.9508	18.8099	17.9382	17.5554	17.2561	14.8811	16.9897	17.8007	17.8894
hsa-miR-140-3p	13.1591	11.1066	12.9651	12.4907	14.444	12.8789	12.8227	12.2213	12.1215	12.3269	13.0796	12.9463
hsa-miR-140-5p	16.0476	12.6919	11.8281	13.2696	14.7789	14.6758	16.659	15.7683	13.5964	14.2487	14.9297	16.4663
hsa-miR-141	11.5352	5.56697		6.62017	7.13386	6.84929	7.90328	7.17597			6.53521
hsa-miR-142-3p	19.2877	14.7396	17.1031	18.1678	19.8143	19.6653	18.0312	18.3904	16.997	17.7039	18.6624	19.0645
hsa-miR-142-5p	14.9549	9.43439	9.80736	11.7621	14.3236	14.4561	13.3294	13.483	6.97962	11.6836	13.5715	13.9559
hsa-miR-143	16.3972	10.376		13.8098	16.8087	13.5625	13.1134	13.8256	7.56039	11.243	15.5258	15.0607
hsa-miR-145	16.6237	13.7335	14.259	13.2945	16.6338	15.2327	19.0163	18.8907	15.942	18.3447	18.1597	16.4862
hsa-miR-146a	23.9288	20.5607	20.9822	20.8958	23.9748	24.2291	21.6756	22.0584	19.0689	20.2543	22.1288	22.3094
hsa-miR-146b-3p	11.7424		5.36637			7.93768	11.4102	9.51694			8.51742	8.98346
hsa-miR-146b-5p	17.1596	13.3596	12.7432	15.8707	16.9505	16.9974	15.777	15.4461	12.2722	14.2085	15.2263	16.3105
hsa-miR-147	10.1806
hsa-miR-147b
hsa-miR-148a	14.3242	9.82236		10.386	13.8947	13.3104		9.64721			12.0176	14.1436
hsa-miR-148b	14.4883	11.2641	10.5734	11.5235	13.8767	14.3853	12.5656	12.0203		10.3659	11.3115	12.1103
hsa-miR-149	6.61585	9.85244
hsa-miR-150	22.8349	18.9994	20.1579	22.1617	23.8859	23.1529	19.9989	21.3625	18.5338	20.8469	21.526	22.3538
hsa-miR-152	18.4263	14.506	16.0357	16.9049	18.879	18.6876	16.4532	17.4966	14.4927	16.6519	17.1985	17.0113
hsa-miR-153
hsa-miR-154	6.86346				7.33286
hsa-miR-155	16.3081	8.54352	7.30082	11.3204	14.5104	13.9639	16.773	16.0351	7.83382	14.7698	14.8187	15.9253
hsa-miR-15a
hsa-miR-15b	18.3673	9.30106		13.0962	15.9693	15.005	17.1558	17.7197	6.77858	15.6758	16.8987	16.9902
hsa-miR-16	19.3191	11.9629	16.808	18.477	20.9988	18.8121	18.7379	17.8855	14.4603	17.5125	18.8831	18.5978
hsa-miR-17	21.811	18.5817	20.0268	21.2646	22.9464	21.931	22.3329	21.9557	20.1196	20.96	21.2024	22.0211
hsa-miR-181a	8.02023			5.39339	5.37507		7.58298	7.95525		5.9454		5.81088
hsa-miR-181c
hsa-miR-182	6.29178							5.63513
hsa-miR-183
hsa-miR-184	9.43707		5.8198	8.89561	5.95519	5.25803	6.7317	9.54681	7.1524			5.43543
hsa-miR-185	19.1538	18.7568	19.206	18.9495	20.3613	19.7168	19.1681	17.7003	18.5868	17.7099	17.9245	18.2223
hsa-miR-186	18.5172	14.2043	13.4128	15.1285	15.5159	16.8175	17.3417	16.2267	13.544	15.3508	15.55	17.1857
hsa-miR-187
hsa-miR-188-3p						12.9553
hsa-miR-18a	18.7933	16.6278	17.2566	17.4642	18.5421	18.5604	20.2549	19.3193	17.6261	18.963	17.7064	18.6326
hsa-miR-18b	12.3672	9.97011	7.01087	7.39881	9.09636	9.73762	14.75	12.6321	8.62974	12.6787	6.79321	9.89875
hsa-miR-190					5.42945
hsa-miR-191	21.4505	18.1326	19.0694	19.2728	21.3169	21.5791	20.8059	21.1795	18.9507	19.7477	20.699	21.4114
hsa-miR-192	18.696	13.6962	16.7309	18.5765	17.4507	18.1485	17.8487	16.2017	15.0966	16.8788	16.7139	17.66
hsa-miR-193a-3p	5.84559		10.0865		6.97408
hsa-miR-193a-5p	15.8711	13.2926	11.9028	11.6757	11.6328	12.9912	15.8971	13.1326	13.3624	14.1802	14.153	16.6612
hsa-miR-193b	17.0067	13.909	16.0889	15.3663	14.6291	15.8175	14.5313	11.0072	13.9397	13.0985	13.5973	14.4106
hsa-miR-194	16.0628	15.6151	13.6008	13.6852	14.8241	15.9294	15.0508	13.7246	12.9367	13.7707	15.1278	15.1832
hsa-miR-195	14.0085	8.63798	11.3757	13.614	14.4624	12.6899	14.9713	13.006	10.5304	12.5233	12.9116	13.2034
hsa-miR-196b	5.41159
hsa-miR-197	12.7531	8.98703	8.77232	10.0446	13.6088	13.0965	14.1899	14.3192	11.8005	13.7005	12.8892	13.5188
hsa-miR-198
hsa-miR-199a-3p	18.4784	12.2701	13.0839	15.385	17.5431	17.5508	16.0717	16.777	13.7472	15.2622	15.6535	16.6586
hsa-miR-199a-5p	10.0356	6.9516			8.68597	9.51681	8.80176	10.8595		8.03223	7.68413	8.90048
hsa-miR-199b-5p
hsa-miR-19a	17.8838	14.2258	13.9089	16.2457	17.9293	16.6396	16.862	15.3791	12.5447	14.9566	15.4133	16.1025
hsa-miR-19b	25.1344	21.9152	23.4964	23.3104	25.4799	25.0093	24.3655	23.6633	22.5445	23.0813	23.666	24.0826
hsa-miR-200a	5.79362				5.4827
hsa-miR-200b	7.8574				6.61583	6.17967
hsa-miR-200c	7.42568				5.11849		7.91892	8.89774		5.55273	5.83758	5.78044
hsa-miR-202	5.50324						8.76369
hsa-miR-203	15.7296	11.9353	10.2396	13.6916	12.0442	14.4959	12.8119	14.2568	12.0262	10.3815	12.57	11.2231
hsa-miR-204	12.1823
hsa-miR-205	13.0557	10.1651		11.3976	10.2692	8.50283	11.7817		7.02467	8.79761	5.91033	7.71347
hsa-miR-208a	7.71052					12.2754						5.43239
hsa-miR-208b
hsa-miR-20a	22.7448	16.803	20.624	21.3965	23.1438	22.1212	20.6591	21.0142	18.993	19.9053	20.592	21.4629
hsa-miR-20b	19.2408	13.5955	16.1195	17.2885	18.5104	17.9164	18.8188	17.6512	15.8596	17.3359	17.6794	17.9408
hsa-miR-21	20.2822	14.7955	13.431	17.1033	18.6076	20.3516	18.8554	19.1648	15.8749	17.804	17.5624	17.6406
hsa-miR-210	12.2834	10.6472	7.1224	9.4259	11.0685	9.76438	12.7312	10.9702	9.69263	11.7771	9.80323	9.46526
hsa-miR-211
hsa-miR-212	11.6419			6.59721	8.41755	7.21851	6.3508	9.42786		8.2268		7.86647
hsa-miR-214	13.0623	10.1597		9.18647	11.467		9.23092	9.04008		6.21534	10.036	5.30322
hsa-miR-215	12.4387			9.806	6.09901	6.64273	9.01495	7.15363		8.30222		5.22654
hsa-miR-216a
hsa-miR-216b
hsa-miR-217
hsa-miR-218	16.5316	13.4491	11.5428	13.7748	14.0135	13.2034	13.6513	14.2793	11.0899	11.0036	13.3556	12.3712
hsa-miR-219-1-3p										9.54345
hsa-miR-219-2-3p					8.69598					7.22713
hsa-miR-219-5p			11.0251
hsa-miR-22	16.7951	14.2251
hsa-miR-220a			6.56111			12.5434
hsa-miR-220b
hsa-miR-220c
hsa-miR-221	19.7627	15.4758	16.3154	16.6479	19.5712	19.8224	19.4213	19.8053	16.4904	18.3269	18.736	19.2162
hsa-miR-222	22.3939	19.7679	20.6003	18.6203	21.8211	21.5257	21.439	21.9157	19.8664	20.775	21.316	21.7352
hsa-miR-223	24.9652	20.6968	22.313	22.2822	25.0659	25.6277	26.1454	25.9481	24.3677	24.5658	25.1956	27.4893
hsa-miR-224	13.877		9.39155	10.22	14.5597	14.6164	10.4148	11.8528	6.52559		12.272	12.9927
hsa-miR-23a
hsa-miR-23b
hsa-miR-24	22.6777	19.2195	20.0681	20.4964	22.6665	21.9426	23.1465	23.0314	21.3529	21.4473	21.8491	23.3281
hsa-miR-25	21.1244	16.9578	20.1445	20.0466	21.96	20.619	20.7501	20.2647	18.1612	19.9178	21.2984	21.1647
hsa-miR-26a	14.2571		10.3278	12.9335	14.3748	14.088	14.7911	14.3305	12.0071	13.4473	13.7808	14.594
hsa-miR-26b	15.0653		10.1904	13.7602	15.4107	13.1764	14.9729	14.0511	11.3591	12.4741	11.3395	14.3282
hsa-miR-27a	19.9956	16.6859	17.7655	18.1456	19.873	20.3347	20.5412	21.0422	18.419	19.6516	19.3854	20.7455
hsa-miR-27b	18.9866	14.6847	16.9122	16.8581	18.6686	19.105	18.5001	19.0693	15.9651	17.9705	18.1797	18.5207
hsa-miR-28-3p	16.5334	13.7139	12.201	13.3427	16.5944	16.3515	16.6343	17.0521	12.6813	15.0359	15.8042	16.3768
hsa-miR-28-5p	17.6815	14.4263	15.9193	15.0355	17.3403	17.6995	18.703	18.3741	16.2989	17.6772	18.7152	18.4206
hsa-miR-296-3p
hsa-miR-296-5p	14.2457	9.73587	12.6405	12.1331	13.9242	13.9218	13.2829	13.4784	9.88808	12.9648	12.3196	11.894
hsa-miR-298
hsa-miR-299-3p
hsa-miR-299-5p
hsa-miR-29a	19.0673	17.1707	16.7535	15.5223	18.3815	18.6481	18.3764	17.8433	15.1326	16.6116	16.6995	19.3539
hsa-miR-29b	8.79243						10.3305	9.3263		7.41436
hsa-miR-29c	13.4489	10.6275	11.1152	11.3499	14.1957	13.1617	12.995	12.1274	11.0995	10.6547	11.7614	13.3622
hsa-miR-301a	14.7956	9.30697	10.9978	12.1908	14.0292	13.8645	14.2753	14.1575	11.1194	12.9705	13.8221	13.9533
hsa-miR-301b	10.2678			5.29773	9.53363	8.99853	6.40013	8.94319			9.18582	5.99019
hsa-miR-302a	13.0955	6.6084	5.04189							6.28856		5.53699
hsa-miR-302b	8.65243						5.56414
hsa-miR-302c	10.3929	9.99893	6.04493	7.18839	12.064	10.7754	6.03971	7.23044	10.7174	6.36503	9.88048	7.96027
hsa-miR-30b	20.9826	15.4509	17.3058	18.9031	20.076	19.7348	19.9659	20.4756	17.9817	19.5702	20.171	20.5029
hsa-miR-30c	21.4307	15.5701	18.7969	19.1955	21.3434	21.0443	20.1988	21.0409	18.8378	20.3044	21.6426	21.6164
hsa-miR-31	11.9121	9.15463		12.1466	13.2087	10.3434	6.94159	9.35436		6.29136	11.1428	9.51318
hsa-miR-32	6.20419						8.21996
hsa-miR-320a	20.0392	18.3223	18.7268	19.5298	20.7856	20.0397	19.5349	19.406	18.2764	18.5932	19.536	19.5515
hsa-miR-323-3p	12.3202				11.6189	10.2576	12.277	10.5918		8.51778	10.5818	10.1029
hsa-miR-324-3p	16.0448	14.8857	15.1995	14.9606	17.2287	15.8966	16.5864	15.711	15.4074	15.2412	16.0844	15.9148
hsa-miR-324-5p	17.9115	14.0772	15.177	14.7864	17.0521	17.9662	18.4921	18.1512	15.5412	17.6345	17.4032	17.5318
hsa-miR-325
hsa-miR-326	8.5772	6.12078			5.69854	7.77966	7.07804	5.64517
hsa-miR-328	18.7028	16.1307	15.9314	14.8079	18.0849	18.7062	18.3856	19.2643	15.8435	17.735	18.3193	18.0496
hsa-miR-329	9.81955				7.13118		9.57872	5.95743			9.47356
hsa-miR-330-3p	8.73719	9.01815	6.52548				8.7283	8.15393		6.80181	6.47975	5.74788
hsa-miR-330-5p
hsa-miR-331-3p	19.4384	15.3687	16.5927	16.305	18.0444	18.6027	19.5904	19.9925	17.7802	19.0415	19.1488	19.5211
hsa-miR-331-5p	8.05023		9.11046		8.77505	8.83118	8.91765		9.12984	6.87574		7.21708
hsa-miR-335	14.4197	6.38413		10.0346	13.3406	14.6619	5.63804	12.9947		7.45814	11.6912	12.2741
hsa-miR-337-5p	9.69577				6.08554				9.34526
hsa-miR-338-3p							7.87029	7.79678
hsa-miR-339-3p	14.3953	12.5111	11.3181	11.8262	13.6931	14.5538	14.8509	14.9687	11.714	13.7217	13.8469	14.2727
hsa-miR-339-5p	12.298	8.15264		8.00829	9.90876	9.85914	11.2557	11.9751	8.76631	9.4516	9.97375	11.0715
hsa-miR-33b
hsa-miR-340	13.6952			7.37153	12.3967	11.524	10.6303	9.78404			8.06296	8.77393
hsa-miR-342-3p	20.2692	10.2239	14.9697	17.2342	19.4382	19.1437	19.9106	20.9298	15.3979	19.592	20.0027	20.0212
hsa-miR-342-5p
hsa-miR-345	17.3969	16.4952	16.7212	16.6655	18.1612	17.2892	17.3753	17.6681	17.4843	17.2541	17.7541	18.5871
hsa-miR-346
hsa-miR-34a	17.2633	11.9559		14.6511	19.2954	13.6556	13.4674	13.5121	5.12335	12.5918	13.4526	13.7455
hsa-miR-34c-5p	6.84842
hsa-miR-361-5p	13.8143	7.17358		5.16886	11.2571	9.8774	11.2489	12.2493	7.70012	7.56539	8.28084	10.9518
hsa-miR-362-3p	12.0636	8.42479	9.61494	11.73	12.7469	10.9238	10.9627	9.73286	9.94716	9.89495	10.4422	9.94423
hsa-miR-362-5p	6.96676	6.3905
hsa-miR-363	14.0652	10.0716	15.3249	12.7189	14.6964	15.1541	14.3054	13.7425	15.0962	14.0712	14.0494	15.1503
hsa-miR-365	15.2445	9.05072	11.2677	11.138	11.738	11.6332	14.5008	13.2658	12.4461	13.4022	11.8347	13.898
hsa-miR-367	10.8267	6.73483			9.37294	7.32972	6.73299	7.01891		6.73492		7.09046
hsa-miR-369-3p
hsa-miR-369-5p	6.65107					7.86688	9.20257	6.09485		6.14639	6.84498	6.03854
hsa-miR-370	13.5723	8.52879			12.3251	10.7531	15.8713	13.677	12.0812	14.3239	16.0391	13.9574
hsa-miR-371-3p
hsa-miR-372	9.63571	6.72638	6.51648		7.9586	9.46207	5.96778	9.10904	8.15512	6.71128	7.46407	7.49035
hsa-miR-373	7.78535					9.80223	8.19438		6.20707	6.41788		7.07851
hsa-miR-374a	16.5787	9.71523	13.1466	15.0895	16.6128	15.7624	14.9878	15.2879	13.5861	14.313	15.6565	16.1357
hsa-miR-374b	13.9813	9.8916		11.7445	14.1686	11.5711	13.3853	12.2247	9.48378	11.6572	12.9091	13.8553
hsa-miR-375	17.7774	13.1079	13.4616	15.5112	15.7111	15.8425	16.0783	17.1021	13.1783	17.9109	16.4347	16.6248
hsa-miR-376a	18.2861	12.2301	13.8735	12.9869	16.2634	17.953	15.7186	15.1754	14.8691	14.3104	16.4585	16.809
hsa-miR-376b
hsa-miR-376c	14.2179	5.68169	10.2983	10.7406	14.6681	14.3479	11.9064	10.9614	8.44044	9.42352	12.5222	11.4002
hsa-miR-377					5.62316
hsa-miR-379							10.3908
hsa-miR-380					5.68351
hsa-miR-381	7.09201	5.71603			8.17577	10.292				9.68726
hsa-miR-382	14.8199	9.68503		9.11823	12.4669	12.9778	14.095	12.3943		13.1638	13.4031	11.0875
hsa-miR-383		8.20419			5.7646
hsa-miR-384				5.68145
hsa-miR-409-5p		6.49529						6.16121
hsa-miR-410	12.7075	7.60223		7.79842	14.2026	13.4989	9.84378	9.56858	11.1807	8.13963	12.1108	11.3927
hsa-miR-411	10.2683				10.5453	12.9324	8.19704	7.18706		8.30386	10.6479	11.235
hsa-miR-412
hsa-miR-422a	13.4396	14.4087	16.9862	17.823	18.1505	17.4791	15.4627	14.5953	19.7724	16.5739	15.9552	15.7362
hsa-miR-423-5p	13.1758					7.76015	11.5379	11.7734	10.3381		9.90895	9.14789
hsa-miR-424	5.86115					10.2427	7.50226
hsa-miR-425	10.5368						6.64763		12.8053	21.07
hsa-miR-429	7.94427				14.0097
hsa-miR-431							9.95229		9.21402
hsa-miR-433	6.09188				5.8767
hsa-miR-448
hsa-miR-449a			6.99809
hsa-miR-449b	6.13812								5.79676
hsa-miR-450a				19.8675	18.0612			12.971	8.34542
hsa-miR-450b-3p
hsa-miR-450b-5p					6.18214					9.31193
hsa-miR-451	22.6273	18.086	22.6068	22.582	24.4186	23.0288	21.707	21.0832	20.7366	21.225	21.9746	22.6943
hsa-miR-452	10.5985	6.65649		5.38697	5.20126	10.042	7.84645				5.91237
hsa-miR-453
hsa-miR-454	12.3292	6.71527	7.44046		9.90788	10.7299	13.713	11.5232	7.97142	11.2819	10.9601	12.9987
hsa-miR-455-3p	7.8909							7.30074
hsa-miR-455-5p					5.16348					5.51594
hsa-miR-483-5p	15.3698	16.7349	14.2539	12.636	13.6114	13.6715	13.6163	14.9803	14.0612	12.8002	12.5562	14.5739
hsa-miR-484	20.8458	18.8513	20.0078	18.1319	21.1458	21.5686	20.2007	21.4523	18.3413	20.3516	20.2846	20.8688
hsa-miR-485-3p	6.32776				7.68646	8.30608		5.68683
hsa-miR-485-5p
hsa-miR-486-3p	6.88665						10.0123	5.89582			5.23208
hsa-miR-486-5p	18.3555	13.3735	16.9741	17.2033	18.8702	16.7189	19.3025	18.9566	17.5372	19.2857	19.3091	18.1851
hsa-miR-487a						10.5298
hsa-miR-487b	9.12598				8.7409			10.8837	6.49553		5.17342
hsa-miR-488
hsa-miR-489			9.8881	10.2723	13.8372	12.3148	12.1001	13.8771	10.1161	13.5685	9.52467	11.7511
hsa-miR-490-3p				17.2239
hsa-miR-491-3p
hsa-miR-491-5p	9.99019				12.0352	7.85644	10.1706	9.63349	9.27729			8.73667
hsa-miR-492
hsa-miR-493
hsa-miR-494	12.9501	9.62081	9.58958	9.64597	13.4821	13.1374	12.7895	11.7327	12.3447	11.3315	12.0392	12.3618
hsa-miR-495	13.9281			17.2869	13.9788	12.0536	11.0529	11.1638		10.3449	11.9793	7.07724
hsa-miR-496			10.3059	19.9088
hsa-miR-499-3p				19.8227
hsa-miR-499-5p
hsa-miR-500	7.29649		8.70039
hsa-miR-501-3p	7.24506		5.75032	12.273
hsa-miR-501-5p		13.0367		6.03195
hsa-miR-502-3p	11.5625	7.51813		9.97508	8.56687	10.5105	10.6411	8.99989		9.95686	10.1479	10.3291
hsa-miR-502-5p			9.11929	6.32938					15.7313	13.2457
hsa-miR-503	5.9152	10.1546					7.16238	8.15527	8.36817	7.85749	7.9832
hsa-miR-504			9.92202			11.5514
hsa-miR-505	12.6624							5.78882
hsa-miR-506
hsa-miR-507			5.45727				12.0208
hsa-miR-508-3p						21.9516
hsa-miR-508-5p			5.51734			6.85331				13.2325
hsa-miR-509-3-5p											5.21199
hsa-miR-509-3p						16.8021			5.05012
hsa-miR-510
hsa-miR-511	12.8546	10.2334			10.809	9.3805	9.16014	8.11623		5.23816	8.38304	11.3586
hsa-miR-512-3p	6.97478
hsa-miR-512-5p					8.07364					8.39249
hsa-miR-513-5p
hsa-miR-515-3p								6.22291	11.5835
hsa-miR-515-5p								6.14452	10.1364
hsa-miR-516a-5p							5.22807
hsa-miR-516b												5.15583
hsa-miR-517a
hsa-miR-517b					5.58269
hsa-miR-517c	5.63791						15.4307
hsa-miR-518a-3p		6.04564
hsa-miR-518a-5p
hsa-miR-518b	11.1594				21.5272					14.6065
hsa-miR-518c
hsa-miR-518d-3p
hsa-miR-518d-5p
hsa-miR-518e
hsa-miR-518f	14.3879	8.61459					10.0746			8.0573	10.5198	12.7444
hsa-miR-519a
hsa-miR-519c-3p								22.4849
hsa-miR-519d					7.24282		5.28124
hsa-miR-519e					7.01044		13.7044
hsa-miR-520a-3p					15.1297
hsa-miR-520a-5p			7.37311
hsa-miR-520b
hsa-miR-520d-5p
hsa-miR-520e			14.3501			19.2855	7.98321		17.5715
hsa-miR-520f				5.8727
hsa-miR-520g							5.167	9.23428
hsa-miR-521								17.4043
hsa-miR-522
hsa-miR-523	6.68487					5.49519	15.1033			6.1423
hsa-miR-524-5p
hsa-miR-525-3p
hsa-miR-525-5p												18.4518
hsa-miR-526b										7.33504
hsa-miR-532-3p	15.7188	13.4492	11.9411	13.353	15.1565	14.8485	15.5469	14.9827	11.7966	14.2192	13.8515	14.8166
hsa-miR-532-5p	17.0432	13.1944	7.50206	13.2793	15.532	10.1449	15.3802	13.0854	6.80339	11.7451	12.0263	7.86859
hsa-miR-539	10.3497	6.71431			11.818	5.16737					7.48299	9.57197
hsa-miR-541	8.24346	11.0896						7.42029
hsa-miR-542-3p				8.07278	5.03368
hsa-miR-542-5p										8.59882
hsa-miR-544								9.18639
hsa-miR-545		6.66139			8.50711		5.42783	14.067
hsa-miR-548a-3p	8.65225	9.39874		7.4673			5.0211
hsa-miR-548a-5p					11.9025
hsa-miR-548b-3p				7.27678				15.0074
hsa-miR-548b-5p						15.3305
hsa-miR-548c-3p	8.1936	8.93465	9.30067	6.29909
hsa-miR-548c-5p
hsa-miR-548d-3p	7.03215							9.23038
hsa-miR-548d-5p
hsa-miR-551b	14.2163	7.23961	12.5134	10.7359	13.244	13.9425	13.9906	13.0928	12.1359	13.5738	8.32085	12.9812
hsa-miR-556-3p								10.1229
hsa-miR-556-5p
hsa-miR-561
hsa-miR-570	7.08846
hsa-miR-574-3p	16.6758	12.5184	14.9256	14.5915	16.9596	16.2671	16.0497	16.1116	13.9518	15.4444	14.1035	15.6087
hsa-miR-576-3p	13.1178	10.8883	8.98006	9.7689	12.7535	12.2894	11.1156	11.4552	5.7769	5.80924	8.92199	12.5053
hsa-miR-576-5p					7.71279							8.78022
hsa-miR-579	9.71171				8.7406		6.03375	6.80765			8.70828	8.18943
hsa-miR-582-3p											5.34247	6.76613
hsa-miR-582-5p
hsa-miR-589	5.11668
hsa-miR-590-5p	13.228	9.25534	11.7884	12.9477	15.298	14.2977	12.3954	13.2832	9.39312	9.34056	11.6325	12.6417
hsa-miR-597	11.9713		8.01522	9.301	11.3869	11.2124	11.659	9.62216	9.19237	7.19261	9.4226	11.1242
hsa-miR-598	11.4327				8.24195	6.21836	6.14391	7.35531
hsa-miR-615-3p	6.48083
hsa-miR-615-5p
hsa-miR-616
hsa-miR-617	17.4114	13.3164	11.9215	5.63825	18.4993	24.1959	17.0576	18.5595			14.3487	10.2401
hsa-miR-624
hsa-miR-625	10.7727	7.2033		8.78197	9.19968	11.4011	11.4987	8.77954	7.47374	9.25754	9.33812	9.85216
hsa-miR-627
hsa-miR-628-5p	16.6748		9.72014	15.4039	6.43627		11.8299	13.0975	7.05496	9.20313
hsa-miR-629	12.3973			6.30493	6.48808		11.2426	12.925				5.5122
hsa-miR-636				11.2176
hsa-miR-642	14.3002	11.6463	11.9928	12.4832	13.9417	13.5094	15.0575	13.1012	12.8049	12.0261	11.9261	12.9679
hsa-miR-651
hsa-miR-652	16.2227	15.1203	13.1996	11.9808	16.7571	16.1891	17.3344	15.9254	15.3448	14.4665	12.8665	14.6922
hsa-miR-653						5.36114
hsa-miR-654-3p							7.83247
hsa-miR-654-5p	7.60805				9.28837		10.5228	8.98426		9.85316	9.76131	10.2874
hsa-miR-655
hsa-miR-660	18.0043	10.9506	7.71728	11.5832	17.047	13.8796	10.0584	10.1233		9.19791	13.2359	12.5967
hsa-miR-671-3p	10.724				10.6548	5.92557	10.4236	12.0431		5.54919	8.85392	10.6384
hsa-miR-672	5.55544							12.1999
hsa-miR-674										7.70247
hsa-miR-708	6.40855
hsa-miR-744	17.2002	16.0674	14.9148	13.7977	17.0299	17.6322	17.2707	16.6264	15.7703	15.6873	15.9936	16.6175
hsa-miR-758	9.7777					9.04613	10.788	9.43277	13.4867	9.64592		8.62876
hsa-miR-871
hsa-miR-872
hsa-miR-873
hsa-miR-874	9.29778	10.7082					10.2767	10.1031		7.03603
hsa-miR-875-3p
hsa-miR-876-3p
hsa-miR-876-5p
hsa-miR-885-3p
hsa-miR-885-5p	15.8029	7.57433	12.0866	14.643	15.2978	14.9291	11.6087	13.4286	7.209	11.3987	12.8918	11.6015
hsa-miR-886-3p	10.5679	9.10141	10.2144		10.076	11.5681	8.07717			8.04556	13.0135	7.96316
hsa-miR-886-5p	10.3273	9.39691	8.75685	6.42003	9.60691	9.48323	10.5266	8.50818	8.50013	9.13825	9.59396	9.18278
hsa-miR-887
hsa-miR-888		17.4481					21.364			5.9363
hsa-miR-889	6.07772				5.79784
hsa-miR-890	13.2097				23.0572
hsa-miR-891a	11.2352	7.89866
hsa-miR-891b
hsa-miR-892a	11.6115
hsa-miR-9	13.7402
hsa-miR-92a	24.7386	20.0923	23.6401	24.025	25.4351	24.5228	24.216	24.1789	21.5718	23.6269	24.8383	24.1966
hsa-miR-93	19.4414	15.2485	16.4196	18.4529	20.2506	18.6565	19.8254	19.4641	17.5949	18.8228	19.246	19.652
hsa-miR-95	7.69205
hsa-miR-96	11.2965
hsa-miR-98
hsa-miR-99a	10.3196	6.14666					5.72522
hsa-miR-99b	13.6707	11.1761	11.5712	12.0666	13.3646	12.0774	15.011	14.9621	11.2146	14.6263	12.9888	12.0567
MammU6	17.4622	14.3548	14.1692	15.1131	15.637	13.5781	16.1079	14.7703	18.3262	13.9318	15.6545	15.7363
MammU6	16.3541	14.4467	13.833	14.1565	15.2246	13.578	15.9425	14.5787	18.8173	13.8226	14.7837	16.9684
MammU6	17.0419	15.2706	14.2689	14.5136	15.6494	13.8489	16.309	14.7982	18.6737	13.9666	15.5433	17.1496
MammU6	16.5733	14.7692	14.0282	14.426	15.3634	13.6235	16.4637	14.6741	18.6966	13.8783	15.6709	16.586
RNU44
RNU48	10.5799		8.71708	10.8012	13.8373	10.1081	11.7016	10.7641	10.1457	8.43776	11.4032	12.1199
mean	13.4005	11.8046	12.7096	13.4035	13.686	14.0579	13.3654	13.4955	12.9442	12.8937	13.696	13.6003
