# Supplementary material for: Comparing the MicroRNA Spectrum between Serum and Plasma
Source: PLoS One. 2012 Jul 31;7(7):e41561. doi: 10.1371/journal.pone.0041561 (PMC3409228; doi:10.1371/journal.pone.0041561)
Supplement: Table S2 — The serum and plasma miRNA measured by Exiqon miRNA panels. (XLS) [file pone.0041561.s005.xls]

## Sheet: Sheet1
Supplemental Table 2 Exiqon miRNA QPCR results.
Sample	Plasma (40-Ct value)										Serum (40-Ct value)										WBC (40-Ct value)						RBC (40-Ct value)						Platelets (40-Ct value)
	ID-1 Male	ID-2 Male	11-39684 Male	11-39686 Male	11-39691 Male	ID-3 Female	ID-5 Female	55-29512 Female	55-29515 Female	11-39685 Female	ID-1 Male	ID-2 Male	11-39684 Male	11-39686 Male	11-39691 Male	ID-3 Female	ID-5 Female	55-29512 Female	55-29515 Female	11-39685 Female	11-39684 Male	11-39686 Male	11-39691 Male	55-29512 Female	55-29515 Female	11-39685 Female	11-39684 Male	11-39686 Male	11-39691 Male	55-29512 Female	55-29515 Female	11-39685 Female	11-39684 Male	11-39686 Male	11-39691 Male	55-29512 Female	55-29515 Female	11-39685 Female
hsa-let-7a	7.42697	7.10459	8.8801	7.44733	9.88448	8.84114	10.596	7.7627	7.54758	6.73743	7.88694	8.32496	9.90606	9.52027	9.02914	11.0081	11.3187	7.64747	8.15887	6.49672	14.8043	15.0737	15.2576	14.3033	14.1948	13.1508	23.7979	24.3325	23.9503	23.9407	24.246	24.4369	11.5349	12.7805	11.3107	13.5987	11.6221	11.5064
hsa-let-7a*				5.87692		5.0192	6.5641		5.17398		5.04058	5.46568	5.96045				6.8517				8.30435	10.2659	10.0693	9.42982	10.2154	10.3025	8.69674	12.1972	11.1115	10.3998	12.9888	12.9159	7.15246	7.24301	5.49939	6.98485	6.98579	6.91415
hsa-let-7a-2*
hsa-let-7b	10.9391	9.42597	10.2683	9.99798	10.7775	11.7389	12.5084	10.1535	8.91826	8.60815	11.7621	10.4002	12.6478	10.5668	11.1042	12.8583	13.2556	10.1827	9.55186	8.48679	16.5633	17.3267	17.4079	16.2125	16.6363	16.0595	23.9678	24.5451	24.0236	24.2186	24.349	24.4074	13.2648	13.7244	12.9588	13.9846	12.5686	12.8331
hsa-let-7b*	5.69605		6.35143	6.01291	5.86837	6.95222	6.64665	6.56625	5.08992		6.64527	6.24494		5.11226	5.38694	6.81197	7.65527	7.86521			9.15968	10.1531	9.77553	9.9415	10.1612	9.13125	10.2644	11.7498	11.1474	11.6504	12.0076	11.8276	8.48894	7.93154	7.20927	8.66768	6.35903	8.54242
hsa-let-7c			6.21808		7.37498	6.08387	8.45599	5.16872	5.32916			5.64841	7.89433	6.81056	6.5509	8.5227	8.42129		5.44093		11.3304	12.3337	11.7909	11.2998	11.5324	10.8769	18.5065	20.2158	19.7521	17.2965	20.0915	20.5526	8.59282	10.1748	8.46319	10.6557	9.05608	8.75614
hsa-let-7c*
hsa-let-7d	5.99116		7.14221	6.0674	8.08162	6.93304	8.58587	6.87571	6.01461	5.25168	7.14447	7.12667	8.87103	7.33898	6.85629	9.66376	9.56087	6.53163	6.37834		12.681	13.557	13.2128	12.3771	12.9688	12.2077	21.1541	21.8219	21.3537	21.2703	21.5535	21.9954	9.81981	11.7212	9.67731	12.1069	10.3525	10.082
hsa-let-7d*	9.07443	8.51567	9.71563	8.45319	9.93842	9.3289	10.9115	10.1055	8.55571	7.18969	10.4552	9.8046	10.1729	9.64097	8.8984	11.0042	11.3553	10.0524	9.19164	7.99203	10.9265	12.9268	12.4515	10.9736	12.6474	12.2034	12.5598	15.8778	15.1646	13.7827	15.8161	15.9793	11.9875	12.6531	11.1739	13.2687	11.7044	11.8573
hsa-let-7e	6.22959	5.52632	5.90907	5.25541	6.37346	6.31723	7.02393	6.88023			6.33318	5.72581	7.04983	6.00318	6.24766	8.11055	6.83874				9.29261	10.011	10.2035	9.24283	8.94295	8.91695	17.0312	16.9552	16.7319	17.2088	16.8697	17.2502	8.94611	10.0758	8.43038	10.9643	8.87915	7.25623
hsa-let-7f	7.59924	7.76833	9.43105	7.35165	10.9188	9.15412	11.2609	9.60609	8.76271	7.97883	9.96319	8.88117	10.7178	8.86461	9.57528	12.0035	12.168	9.38638	8.884	8.32814	15.0635	15.8042	16.4401	14.5844	14.6616	15.0637	23.736	24.257	23.9809	23.9812	24.3209	24.5059	12.6304	13.7778	12.055	14.1957	12.5019	12.8787
hsa-let-7f-1*							5.15901										6.88514				9.01835	9.71715	9.56753	9.97496	9.28053	9.29785	10.2329	11.7442	10.8338	11.3632	12.2002	12.0623	6.88435	7.66941	7.13656	8.54367	6.83355	7.85021
hsa-let-7f-2*			5.91107				5.11342	5.09016					5.57913			5.651	5.96352	5.4932			8.6287	10.0824	9.99192	9.28062	10.1857	9.50662	8.4008	11.7648	10.6832	9.87879	12.2754	12.2618	6.64257	7.96672	6.33809	7.81079	6.72848	6.75084
hsa-let-7g	9.25606	8.96435	10.1885	9.3279	10.7453	10.7075	12.4238	10.6691	9.38321	8.52625	11.3215	9.76769	11.9558	10.5755	10.3437	12.4748	12.767	10.1606	9.28488	7.96224	16.7677	17.6903	17.4504	17.264	16.8745	16.3364	23.7034	24.4213	24.0043	23.8709	24.3008	24.7633	13.3206	14.0893	12.1148	14.3933	12.7682	12.886
hsa-let-7g*													5.15132			5.02282					6.62795	9.10335	9.04935	7.20993	8.37321	8.22627	10.7409	13.9866	13.3384	9.45382	13.3913	14.1845		5.1917
hsa-let-7i	7.50979	7.01489	10.2412	9.36447	9.72984	9.65734	10.9587	8.73361	7.66159	7.86115	9.31005	8.30521	11.032	9.19748	7.88799	11.2353	11.3606	8.24704	7.77848	7.20332	14.003	15.222	15.1759	14.8555	14.7384	14.3574	21.5683	22.3847	21.8041	21.8729	22.2423	22.4139	11.6618	12.3382	10.4702	12.8815	11.1103	11.2049
hsa-let-7i*							6.27253						5.49695			5.0355					6.03624	9.24106	9.92618	8.0572	8.87514	9.33699	12.5988	14.9256	14.8919	13.1069	14.5245	15.6008	5.64185	6.95296		5.09078	6.5375
hsa-miR-1	6.73752						7.04273				6.17494		5.16568			7.34045					6.57523	8.97077	9.65408	7.14223	8.63001	7.95631	6.3323	8.19845	7.9158	6.7809	7.79464	7.95378	7.59459	9.21623	7.28545	7.957	7.38231	5.58116
hsa-miR-100						6.12797	5.72856									5.83303	6.44338				8.61435	7.51953	7.74715	6.71534	7.13995	8.0779	14.5607	9.47384	13.7235	9.91405	14.5872	16.5416
hsa-miR-100*																																5.10047
hsa-miR-101	11.5722	10.7547	12.7489	12.5098	11.1027	12.6753	13.5344	12.1013	9.92927	9.22178	13.1865	11.8116	13.6894	11.8608	10.7777	13.575	14.0354	11.157	9.0761	9.1658	17.2115	18.5764	18.6337	18.0408	17.8775	17.8518	24.1815	24.8987	24.6119	24.8274	24.8341	24.9622	14.408	14.9646	13.3436	15.5968	13.8353	14.2133
hsa-miR-101*																					5.47033	9.72622	8.80859	6.65942	9.3206	8.29364	10.3516	14.3736	13.6133	11.6817	14.2854	14.0935
hsa-miR-103	10.0101	8.42768	11.7181	10.2892	12.3336	10.8285	12.7251	12.056	10.3589	9.02183	12.7253	11.3236	12.8931	11.5321	11.1035	13.6594	13.8949	11.9609	10.7302	8.89421	16.1471	17.708	17.1464	16.0995	16.8854	16.3738	22.8733	24.5179	24.0658	23.2142	24.5972	24.6221	15.2257	16.0626	14.5392	16.4971	14.8534	14.8315
hsa-miR-103	9.94546	8.62966	11.8607	10.2024	11.8028	11.0077	12.9496	11.3258	10.3727	8.76596	12.5193	10.9318	13.0173	11.7712	11.0588	13.8084	13.6333	12.6544	10.5951	9.37794	16.132	17.5443	16.838	16.0776	17.3145	16.2296	22.6852	24.4698	23.941	23.493	24.2499	24.5298	15.091	16.058	14.2129	16.4978	15.1845	14.6877
hsa-miR-103-2*			5.31607		5.80049	5.33496	6.75509					5.18974	6.56257			6.4193	6.15597				8.97791	11.1454	11.2221	10.2069	11.105	10.6914	15.1301	17.0112	16.7719	16.0418	16.8484	17.1213	8.65654	9.21212	7.95937	9.62816	8.66208	8.85259
hsa-miR-103-as																														5.22795
hsa-miR-105
hsa-miR-105*							5.08886									5.74936
hsa-miR-106a	12.2067	10.758	11.9893	11.1399	12.532	12.7733	13.8709	13.0829	10.9921	9.89157	13.7981	12.2711	13.7674	11.8675	12.203	14.2954	14.1169	11.9674	10.7091	10.4419	17.2901	18.2201	17.6688	17.705	17.7387	17.2068	24.8925	24.9676	24.7467	25.1874	25.1427	25.4883	15.8334	15.8161	15.2363	17.6657	15.0802	15.948
hsa-miR-106a*																												5.57223		5.87944	6.63875	6.3465
hsa-miR-106b	6.94331	5.91242	8.33723	7.97697	7.33432	8.46958	9.69001	6.44601	5.92968	5.71064	8.30103	7.73959	10.0999	8.40966	7.2011	9.97971	10.4413	6.56338	5.21412	5.25838	13.9743	15.1117	13.7559	13.9768	14.3379	12.9967	22.3713	22.7782	22.2237	22.5788	22.5353	22.9993	10.6315	11.7189	9.25902	12.3891	10.8245	9.97934
hsa-miR-106b*					5.5132		5.9644	6.09763				5.41587		5.05752	5.51351	6.30406	7.20979	5.97713			10.7472	10.8681	10.5926	11.3726	10.6284	10.2991	14.8108	14.6368	14.6272	15.1551	15.0318	15.1875	9.29568	9.91744	9.48527	11.3246	8.96085	9.55364
hsa-miR-107	9.49323	7.9371	11.4928	10.1936	11.5641	10.6676	12.2195	10.8174	9.5598	8.71457	11.4065	10.6484	12.7455	10.9828	10.8722	13.2087	13.322	10.8027	9.99688	9.09812	15.6715	17.1592	16.6018	15.5486	16.1729	15.9625	22.0834	23.8595	23.3166	22.7434	23.7694	23.9733	14.5091	15.6987	13.4407	15.8336	14.1727	13.9684
hsa-miR-10a	5.70323		5.8549	5.90268		6.83836	6.90832	5.37443			5.29686	5.1828	5.80349			7.22078	7.41719		5.19173		7.2468	8.66424	9.02508	6.42522	8.30071	7.90196	9.30324	10.1223	9.08382	10.0671	10.8818	9.52599	6.98133	7.90348	6.27042	6.97642	6.64964	5.91837
hsa-miR-10a*
hsa-miR-10b	6.76591	6.18258	6.71492	6.29779		8.01513	7.86566	6.35805	5.93201		5.70569	6.78983	6.24912	6.29225	5.03436	8.24764	8.02973	5.87502	5.50122						5.66438									5.44552		5.50244
hsa-miR-10b*
hsa-miR-1178																											6.04951		5.93925	5.68197	5.10243	5.23747
hsa-miR-1179			5.81733				5.94547		5.21477	6.12889						5.79015					6.31286	7.47428	7.56892	6.27847	6.44373	5.37363	11.5885	11.4499	11.4204	11.1937	11.4884	11.3696		5.42288		5.88463
hsa-miR-1181																												6.22977	5.08584		6.88728	7.08843
hsa-miR-1182
hsa-miR-1183																																5.06475
hsa-miR-1184
hsa-miR-1185																						5.05614
hsa-miR-1200
hsa-miR-1201																					9.15987	9.39867	8.01446	11.1709	9.01513	8.63275	5.84462	9.21588	8.60068	8.51477	8.22926	6.46014
hsa-miR-1203																									5.09126
hsa-miR-1204
hsa-miR-1205
hsa-miR-1206
hsa-miR-1207-5p													6.63196						5.17857		6.77523	5.45729	6.45249	6.23325	7.06526	6.09491	6.79366	10.2517	9.96264	7.96857	10.1883	9.89085
hsa-miR-1208																																	5.92269
hsa-miR-122	9.76394	8.7269	8.24466	8.06446	10.0165	10.4543	11.344	9.1273	6.4119	7.85617	9.75487	8.57825	8.59537	8.42178	8.85997	10.332	11.4698	8.05297		7.11092	5.87503	7.35376	7.51018	5.95228	5.10254	6.75477		6.12588		5.1994	5.4555	5.42656	7.44402	9.30225	7.65938	7.78797	5.48218	7.46353
hsa-miR-122*																5.24863
hsa-miR-1224-3p					5.06975										5.88791				7.56183										9.25942		10.0313	9.88632					6.0603
hsa-miR-1227																											11.0742	11.3953	10.94	11.5063	10.9848	11.1986
hsa-miR-1236																											9.36822	8.18676	8.30421	9.05906	8.4313	8.59622
hsa-miR-1237																						5.46245					6.74901	7.9648	6.1826	5.66491	6.99547	6.7685
hsa-miR-1238																											7.30295	7.66499	7.87408	7.60535	7.41081	8.05864
hsa-miR-124	6.99867					6.2955	7.62324	5.3352	5.07193		5.87053					8.38408	6.35674	5.70759		5.06042		5.26741		9.78556	5.50201			7.04131	6.58751	5.85667	5.57363	6.76518
hsa-miR-124*
hsa-miR-1243
hsa-miR-1244
hsa-miR-1245
hsa-miR-1247																																5.36604						5.00812
hsa-miR-1248																												7.34025		5.24418
hsa-miR-1249																						6.15994	5.0584		5.09018		8.71773	10.8674	11.2788	10.5922	11.4671	12.1654	5.93483	5.77826			5.23383	5.77312
hsa-miR-1252
hsa-miR-1253
hsa-miR-1254																											9.69707	10.2009	10.2599	10.5592	10.4707	10.0818
hsa-miR-1255b																							5.07026	5.68207	5.87923		11.6632	12.351	11.8332	11.8183	12.6138	12.7569
hsa-miR-1256																					5.01091	6.2921	5.61318				10.5927	11.8822	10.4164	11.1158	12.4106	11.1518				5.61506
hsa-miR-1258
hsa-miR-1259																												7.34888	6.23565	5.88018	6.01419	5.30494
hsa-miR-125a-3p			5.66154					5.06995	5.806		5.43717			5.47563				5.85672			7.30589	8.36473	8.03892	9.06498	8.40036	6.72662	5.07166	5.14605		6.57751	6.98239	5.21057		5.28693		6.25162
hsa-miR-125a-5p	8.76695	7.57219	8.6783	7.3908	9.98042	8.70375	9.12546	9.30221	7.96651	7.43303	10.4133	9.15055	9.69848	9.15169	9.27975	10.2215	9.38394	9.67684	7.49057	6.93895	13.5609	13.82	13.7376	13.0502	12.8368	12.0069	11.8192	13.37	12.7986	13.7444	13.031	12.1574	12.2909	12.4828	12.1838	14.3814	11.6341	11.0427
hsa-miR-125b	7.72346	5.27666	6.40013	5.58647	6.73445	7.4677	8.51873	7.32293	5.8992		7.74833	6.13377	7.01932	7.0442	6.31162	7.95208	7.97546	5.57867	5.98074		10.32	11.3104	11.0108	9.4146	10.8806	10.4914	16.5086	15.5737	15.7151	14.9865	16.5526	17.983	8.5879	9.33102	8.25084	9.50334	8.30249	8.63016
hsa-miR-125b-1*																															5.55986	5.22014
hsa-miR-125b-2*																												5.2214	5.33824		5.9192
hsa-miR-126	13.5395	11.7372	12.9424	12.8229	13.6751	13.8983	14.9419	14.4952	12.8059	10.7001	14.6121	13.3829	13.8624	13.0603	13.0029	15.4173	15.1936	13.7459	12.1451	11.4611	17.3943	17.7638	16.9248	17.8122	17.4025	17.3897	23.873	23.9973	23.3128	23.8526	24.0604	23.7285	16.9325	17.4882	17.0454	19.3953	16.6424	17.2687
hsa-miR-126*	11.9547	10.7616	11.7121	10.8821	12.0154	12.3088	13.6416	12.5475	10.6734	9.35273	12.9035	12.5903	12.1731	11.1703	11.0373	13.4712	13.3282	11.7314	10.3297	9.46798	15.8709	16.3088	16.2331	16.4554	16.0451		21.9197	22.0974	21.3241	21.9805	21.9468	21.7002	15.8913	15.8291	15.5177	18.1808		16.2274
hsa-miR-1260			5.08774	5.07166		5.64069	5.58226		5.05465				5.28401	5.31218		5.7674	6.69153		7.00439		6.46597	6.28158	6.62847		5.56966	5.93807	10.9889	11.9928	10.4172	11.0641	11.5774	10.9002			5.15299	5.75716
hsa-miR-1263
hsa-miR-1264
hsa-miR-1265
hsa-miR-1266	5.06333	5.75167	6.70505	5.02546	6.90176		5.44947	6.29975	5.60007	5.44807			5.8837	5.48827	6.72634	6.75419	7.67763	6.56713	6.23988	5.95627	5.93146		6.75504	5.88986	6.74096	6.69515		5.83764	6.71044		7.12021	7.17679	5.40998	5.13029	5.9895	5.42637	6.75832	7.22594
hsa-miR-1267
hsa-miR-1269
hsa-miR-1270																									6.03624		11.2662	12.5314	11.4152	12.184	12.0302	11.4961
hsa-miR-1271																					6.62127	7.20859	7.73672	7.90312	6.76435	6.13753	9.21965	10.0332	10.0114	9.63807	9.63231	9.92311			5.64035
hsa-miR-1272																												5.26796
hsa-miR-127-3p			5.38355		6.6716		7.5342	6.27657			6.89353		5.63699		5.81577	6.80383	7.59218	6.43491			9.51868	10.0883	9.86601	10.0241	9.46582	8.11752	5.36062		7.16636	8.08972	8.63343	5.76183	10.2471	6.73763	9.99727	11.3835	9.3152	8.02686
hsa-miR-127-5p																																	5.18908
hsa-miR-128	5.70012		6.047	5.71171	5.14948	6.19911	7.50219	6.47131			6.33313		7.4117		5.26489	7.28214	8.34477				7.75782	10.8616	10.123	9.03131	10.7186	10.432	14.4695	16.0884	15.9472	15.198	16.1177	16.7414	8.27506	9.68798	6.20182	8.85255	8.59932	7.37685
hsa-miR-129*
hsa-miR-129-3p																											8.02875	7.3681	7.1247	7.68915	7.35787	7.14589
hsa-miR-129-5p																												7.26826	6.54306	6.32854	5.21576	6.84224
hsa-miR-1296																					5.15141	6.21883	5.67536	6.2705	5.79136	6.01058	7.36562	7.9537	8.24015	8.46372	8.4224	8.95128	5.72146	5.45576	5.21466	6.6289	5.13076	6.66582
hsa-miR-130a	7.75718	6.67072	10.0003	8.7117	9.02504	8.19233	10.6381	9.27326	8.02902	6.35893	9.52151	9.08645	10.2514	9.00341	7.88799	10.0082	10.208	8.1873	7.20423	6.84779	11.1672	13.423	13.7075	11.747	13.0695	13.1758	19.0814	19.4978	19.6328	19.0286	19.4985	19.6918	12.3358	12.5148	11.3131	12.0709	12.4105	11.95
hsa-miR-130a*
hsa-miR-130b			7.1924	5.77374	5.28189	5.20391	6.97224	6.17465			5.78978	6.45506		5.95143		7.25968	7.43906	5.97132			9.30121	10.7502	10.6858	10.8591	10.2315	10.9597	16.0988	16.8634	16.5698	16.9619	16.2787	17.0505	9.3605	9.66329	8.37261	10.2676	8.79225	9.07291
hsa-miR-130b*			5.17155				6.06776							5.49517		5.61969	6.12107	5.77495			9.28076	9.71492	10.4341	9.6005	9.45208	9.82488	13.8358	14.2935	13.9488	14.8609	13.7991	14.2455	7.56655	9.23797	8.99019	11.2267	8.10375	8.35027
hsa-miR-132	6.77065		6.17757	5.86761	5.80651	6.78862	7.8143	8.15864			6.87848	7.14407	6.99973	6.00398	5.39178	6.56778	8.27611		5.66696		10.8446	11.4824	11.4309	12.3137	10.8514	11.2548	15.7307	15.8247	15.7279	16.2021	15.5762	15.8689	8.841	8.08929	8.52968	10.5911	7.84184	8.55279
hsa-miR-132*																						7.43919	6.95249	6.24862	6.94121	5.09056	8.75747	10.0623	10.2274	9.84272	10.4432	10.9108
hsa-miR-133a	7.85117		6.06513		6.41082			5.11638			6.73797	5.09484	5.92	5.77487		6.80072					6.66574	8.72666	9.51441	7.4971	7.93923	7.42221		7.88735	7.55304	6.59831	7.25394	7.33306	8.40169	9.43561	7.85746	8.24696	7.94327	6.80504
hsa-miR-133b	7.56065		5.70752		6.06338						7.61507	5.86075	5.95073		5.27061	6.36535	5.33991					8.89318	9.10743	8.11716	8.60066	8.1189		8.42353	8.02635	6.27017	8.13043	8.20102	9.47826	9.81756	8.1455	8.41173	8.47695	7.01389
hsa-miR-134	6.82936	7.6406	7.43105	7.78885	7.62043	8.15235	8.32172	7.59995	5.1827	7.41276	8.41019	7.98903	7.80505	8.55097	7.69108	7.98537	8.32861	8.00518	5.86626		9.76004	9.73741	9.44865	10.1257	9.04579	8.39709	7.86479	5.3931	7.99687	8.38081	7.58467	7.66956	10.3365	8.20388	9.24973	11.7943	8.55446	8.69431
hsa-miR-135a			5.34856													5.25533	5.18591				7.18215	7.26877	7.76489	6.82327	7.06427	7.20149	13.8854	14.1567	14.1605	15.1413	14.8679	14.597	6.32232	6.22106		8.12873		5.74548
hsa-miR-135a*
hsa-miR-135b																								5.16769			7.03588	7.05707	7.2761	7.94585	8.02711	7.87146
hsa-miR-135b*
hsa-miR-136			6.36555				8.29097	8.24798			7.46206	7.33066	8.34095	4.99868		8.35872	8.8924	7.60911			6.34105	11.5765	11.0753	7.55094	10.8834	9.29181		7.91458	6.53303	6.50669	8.13465	6.50823	9.20976	8.72035	7.6202	8.26654	10.5556	7.21654
hsa-miR-137
hsa-miR-138																					5.84175	6.04788	6.60119	7.37553	5.50453	6.41421	5.59894	8.44438	9.14721	8.12283	8.68881	8.69936
hsa-miR-138-1*
hsa-miR-138-2*																															5.14521	5.59138
hsa-miR-139-5p	7.04854	5.35321	6.81457	6.86072	7.7635	7.75398	8.33194	8.71505	6.52281	6.77529	8.86202	7.19707	8.12006	6.0491	7.45752	9.41302	9.35233	8.98744	7.24477	5.62648	9.70544	11.3469	11.5405	11.8328	10.6917	11.7897	8.47513	8.99061	8.99198	10.3492	9.2348	9.45068	10.1669	10.1028	10.8419	14.3482	9.85919	11.1607
hsa-miR-140-3p	9.3289	8.31063	11.4858	11.1153	10.6066	10.8117	11.5163	11.2439	9.45757	8.62334	10.9278	10.0932	12.558	10.2804	10.1511	12.0378	12.5045	10.0144	8.66354	8.34352	16.6075	16.9351	16.4845	17.0831	16.4071	16.0773	22.59	22.7448	22.2495	22.8819	22.5697	22.7719	12.5344	13.029	11.8636	13.534	11.9684	12.464
hsa-miR-140-5p	5.235	5.46095	6.6703	5.49902	7.54341	7.17078	8.63061	8.22205	6.57159		7.52149	7.26116	7.74214	7.16518	5.40753	9.11108	10.0629	8.07253	5.47837	5.45955	14.1809	15.1194	14.0703	15.411	14.5152	14.3287	17.4185	17.417	17.336	17.6847	17.6238	18.0869	10.1353	11.1672	10.0734	13.0266	10.412	10.4092
hsa-miR-141			4.99862			6.26577	5.83978									5.52106	6.17389		5.0777		10.9656	9.682	9.94969	11.1123	9.7861	9.3195	13.013	13.4379	12.9968	13.1462	13.6731	13.4859	7.33608	7.73794	6.1227	9.09229	7.07297	6.92208
hsa-miR-141*												5.25853			5.48786		6.39588				5.67566	6.19557				5.82135	5.87579	5.25065	5.56382	6.17332	6.07454	6.13989						5.66173
hsa-miR-142-3p	11.3796	10.4469	12.5501	12.037	13.3785	12.7995	14.9253	13.3657	11.8542	9.37638	14.1122	13.0495	14.2853	12.9586	12.4527	15.861	16.1311	13.5625	11.7297	11.367	19.4385	19.4816	19.5271	18.3153	18.5302	17.7264	25.1284	26.2167	25.7633	25.7202	26.3756	26.3649	16.1502	17.7092	15.5363	19.1155	17.0257	15.8491
hsa-miR-142-5p	8.25263	7.53247	9.43577	7.59672	9.48671	8.30519	11.2186	9.44451	8.5204	7.35884	9.52624	9.61745	10.3011	9.58884	8.14509	10.727	11.9781	9.23777	8.12995	7.27394	14.994	17.13	17.2331	16.1897	16.5862	16.5453	15.6903	18.8123	17.7299	16.6327	18.2769	19.0786	13.5386	13.5163	11.5495	13.8071	12.9982	13.0192
hsa-miR-143	8.3002	6.75635	7.24916	5.71392	6.68657	9.30708	9.41071	8.32823	6.15189		8.81347	7.80272	7.98196	5.9361	5.40946	10.5112	12.0943	6.94832	6.38784		14.7241	16.037	15.6128	15.5706	15.667	15.797	8.23228	13.304	10.969	11.5953	11.8758	10.9169	9.30905	11.278	9.27588	10.9186	11.5434	10.9992
hsa-miR-143*																						7.8184	6.08291		6.75704	6.84609
hsa-miR-144	11.7487	10.1354	13.745	13.534	11.8194	13.1231	14.0385	12.32	10.8412	10.472	13.1492	10.9511	15.1132	12.2406	11.1275	14.0136	13.9554	11.8831	9.41157	9.7551	16.3445	19.3508	19.8535	16.6539	18.68	17.7026	25.1452	27.1085	27.0113	25.4131	26.7084	27.4653	14.2393	14.6385	11.2517	12.2104	12.363	12.096
hsa-miR-144*	6.47279	6.21458	9.0345	8.90236	7.52627	7.5018	8.19399	7.28744	6.81856	5.57203	8.80342	7.41015	9.1073	7.77019	7.42159	8.6129	9.72277	8.50995	5.86108	6.35084	14.5563	14.2435	14.1718	12.6583	13.1928	13.1334	22.2144	23.1298	22.7479	22.2387	23.111	22.8579	8.63121	9.72542	7.30102	9.28542	8.21364	8.51871
hsa-miR-145	9.09463	7.52524	7.51802	6.30609	8.78026	9.07616	8.70638	8.466	7.98092	5.46732	8.89835	8.62946	8.69329	8.52073	8.74097	10.6034	10.239	8.75906	7.83866	6.48447	14.7298	15.2141	15.0311	15.0792	14.6063	14.1815	9.43249	12.851	10.6984	12.563	12.2847	10.8703	10.6789	12.0734	10.9836	13.4893	11.7332	12.1039
hsa-miR-145*																5.17824	5.5394				7.19749	9.40593	9.0482	8.69321	9.20872	8.70301		6.48756			5.13402					5.19386
hsa-miR-1468																					5.26708	5.70823	5.97893		5.15404		10.2054	9.96284	9.87241	10.0088	10.4369	10.4949		5.79198	5.0854	5.80472		5.60583
hsa-miR-146a	8.52282	7.10378	9.11228	7.16566	9.11801	8.31321	11.2061	9.3292	7.14286	5.95362	9.57292	9.61066	9.62457	9.56538	8.00002	10.6064	10.9858	8.42477	7.30729	6.36583	14.16	14.0198	15.214	15.5007	13.4673	14.4921	14.8576	15.2254	14.5902	14.9375	14.901	14.4686	12.5195	13.2896	12.4637	14.4079	11.9847	12.7007
hsa-miR-146a*																																		5.15107
hsa-miR-146b-3p																					8.02946	8.30695	9.72692	7.54663	8.27482	8.10374	7.91458	8.14409	7.43443	7.86725	8.58032	7.89976
hsa-miR-146b-5p			5.12255		5.77574	5.63341	6.975					5.04829	5.65513	5.29458	6.49342	7.3613	7.42407				14.1338	14.0611	14.4485	14.4977	13.3359	12.3532	15.5411	15.1444	15.4035	15.5691	15.5215	15.371	8.25971	8.98861	8.64195	11.4068	8.68223	8.71829
hsa-miR-147																											5.96214	7.37035	5.30393	6.86071	6.25445	7.17914
hsa-miR-1471					5.4797																							5.1213	5.39016		5.39103	5.88335
hsa-miR-147b																												8.12331	6.92722	5.83611	5.89073	8.01213
hsa-miR-148a	7.79533	6.1325	9.8082	8.9577	8.40573	9.09545	10.8794	8.8113	7.58982	7.05201	9.44077	8.17398	10.7971	8.56963	6.68434	10.4783	12.1871	9.52557	7.9405	6.09067	13.0467	15.7642	14.0441	14.1509	15.2057	14.668	17.1307	19.5528	18.7344	17.7948	19.6273	19.7517	10.1416	11.3835	9.03978	11.7953	11.071	9.51391
hsa-miR-148a*																					5.81495	7.96068	7.86608	7.0413	7.01694	7.14373	6.69785	9.00133	9.10699	8.03361	8.77344	8.92583						5.35889
hsa-miR-148b	9.00007	8.04115	10.4545	8.34033	8.87059	9.13651	11.5073	10.7396	8.21394	6.95856	11.1412	9.26296	10.7582	9.11178	6.71979	11.1017	11.8948	10.0341	7.76271	6.26784	12.2916	14.8053	14.082	13.5101	14.5295	14.2094	17.4476	19.9935	18.888	17.9938	19.7012	19.7469	11.7121	13.0722	10.2979	12.7986	12.113	11.1734
hsa-miR-148b*																					6.9755	6.52571	6.55099	6.6872	5.48746	6.01015	14.1912	14.1867	14.6276	14.5967	14.2226	14.8322		5.7595	5.24227	6.89464	5.02195
hsa-miR-149																											5.20434				5.03731
hsa-miR-149*																												5.65462		5.83905	5.67754	5.56755
hsa-miR-150	12.0502	11.0367	11.5057	11.7468	11.7136	12.2496	13.4431	12.8512	11.0751	9.42117	11.7922	10.8648	11.8835	12.6511	13.4525	12.3747	13.3029	11.4753	10.3139	9.49046	20.6582	20.1617	20.5054	21.3711	19.6694	19.2788	15.3043	17.5699	16.8276	17.2851	16.2614	15.5822	12.6489	12.8113	10.6508	12.9529	12.0221	11.336
hsa-miR-151-3p	9.20809	7.16157	9.3697	7.39535	9.77648	8.35727	10.5483	9.72578	7.65336	5.76411	10.7097	9.23066	9.74269	8.80327	7.9885	10.4931	10.6036	9.04611	7.79162	7.5201	13.1303	13.1808	13.4217	13.4186	12.8102	13.2727	18.8651	18.7681	17.8915	19.04	18.6838	18.8364	13.3284	13.4521	13.3745	15.5986	12.6121	13.7407
hsa-miR-151-5p	8.61159	8.096	10.1653	9.4223	10.7523	9.09938	11.4859	10.721	9.05846	7.40259	11.2781	10.0609	10.6317	9.18683	9.29476	11.8241	12.0121	10.0287	8.99032	8.04526	14.0021	14.8128	14.6194	14.1143	14.3796	14.3758	21.2112	21.4494	20.377	21.117	21.0423	21.6808	13.512	14.6531	13.2606	15.9748	13.2868	13.2653
hsa-miR-152	8.62025	6.8671	8.07553	6.7297	7.21451	7.82397	9.26633	8.51176	6.05209		7.88525	7.62398	8.53343	6.37269	5.41327	9.08617	9.28043	6.57999		5.52524	11.3334	12.177	12.09	12.2743	11.4703	11.928	15.9965	17.1086	16.1294	16.2876	16.93	16.8149	10.8319	11.2478	10.4976	12.9106	10.1168	10.8476
hsa-miR-153																					5.67829	7.97328	8.9812	7.53087	7.94657	8.41658	8.46623	11.5051	11.247	9.89468	11.0005	12.0048	6.35438	6.95892	6.19135	7.398	6.62829	6.0525
hsa-miR-1537			5.36574	4.99701		5.60982	6.44659				5.5157	5.09272	5.00648			6.22304	8.77445	5.91299			9.05501	12.6825	11.5876	10.3081	12.7781	11.5026	10.3663	14.1002	12.9923	11.5134	13.836	14.263	6.91718	7.25527		6.07232	7.75038
hsa-miR-1538						6.15603	6.38982						5.15283			7.25706	5.70112						5.17317				6.25284	8.24586	8.1218	7.99893	8.09917	8.27238				5.25719
hsa-miR-1539																														5.17375
hsa-miR-154	6.07762		5.45189		5.09619	5.31862	8.29574	7.46877			7.23033	5.34897	6.29102			8.23897	8.4604	7.02382			9.20498	10.3443	10.0388	10.8715	10.0002	9.05368	5.92259	6.48075	7.70582	7.52786	7.80823	6.08384	10.3162	7.77696	9.94443	12.0796	9.00075	8.90546
hsa-miR-154*																							5.14064	5.78939									5.15791			6.60085
hsa-miR-155		5.30158	6.28135		6.08152	5.11557	7.04864	7.57755			7.2048	6.26048	5.11645		5.44752	6.95691	6.84787				13.5927	12.5193	13.3673	13.2173	11.4653	11.4471	15.1658	15.1169	14.5789	15.0869	14.81	14.7908	8.62238	9.34238	8.58049	10.6772	7.95042	8.77317
hsa-miR-155*
hsa-miR-15a	12.2713	10.9967	15.0881	14.3072	12.6961	13.4928	14.8632	13.7318	11.5626	11.9716	13.8433	11.8446	15.2856	13.09	11.1657	14.6805	15.2537	13.2629	11.0484	10.5486	16.9865	19.0596	18.3567	17.3561	18.4315	17.7929	23.8482	25.5765	25.0209	24.5604	25.7905	26.0124	14.7969	15.9238	13.1901	15.2524	14.4815	13.5379
hsa-miR-15a*																						8.4108	9.05745	6.15644	8.23859	8.67367	9.25797	13.0352	13.2827	10.7864	12.651	14.1367
hsa-miR-15b	10.647	9.60208	11.8191	10.8037	11.8887	11.2438	13.1848	11.6623	10.5698	8.88998	12.5761	11.1234	12.597	11.1667	11.1831	13.2015	14.0038	11.7318	10.3006	9.13884	16.9859	17.942	17.8861	16.8978	17.2857	17.1494	24.7526	24.7639	24.7104	24.9	24.977	25.172	14.8523	15.2707	14.548	16.8489	14.7205	15.1244
hsa-miR-15b*	5.7748		7.81966	7.36234	7.63361	7.17785	8.35891	5.58346	5.50369	5.47647	6.68919	6.71427	8.74931	7.00168	6.32864	8.87299	8.13642	5.05751	5.75397		12.0071	12.9813	12.7626	12.6702	12.7865	12.2289	18.1362	19.271	18.7442	18.7831	18.8408	19.2037	9.93351	10.1036	8.49554	11.0358	9.68864	9.83839
hsa-miR-16	14.4866	13.5718	16.4673	16.4972	15.5587	16.182	16.9961	14.7296	14.2548	13.7179	15.8087	14.5814	17.6867	15.657	15.1962	17.1126	17.4037	14.2055	13.1713	13.6325	21.471	21.9062	21.4259	21.5279	21.5074	20.5749	29.0283	28.4756	28.3187	28.8108	28.8536	28.9869	18.31	18.1194	17.0399	19.5242	16.9262	17.7774
hsa-miR-16-2*	5.38236		8.89116	8.90373	7.65296	8.42984	8.82145	6.48419	5.2365	6.96173	6.92025		9.83867	8.50691	5.58674	9.00637	9.30288		5.41551		10.7295	13.3892	12.4958	11.1019	13.1084	11.7899	13.0945	17.3131	16.2002	13.7601	17.4399	17.3089	9.05437	9.50164	5.85034	8.33896	7.67462	7.70336
hsa-miR-17	7.97688	7.19727	8.76905	7.15857	9.52811	9.42876	10.0517	8.49292	7.59006	6.95807	9.31472	9.3851	10.3927	8.94077	9.4582	10.5652	10.7951	8.57411	6.4502	6.75455	13.9434	14.8744	14.7902	14.3473	14.3701	13.9245	21.3902	21.78	21.548	21.5683	21.8105	22.125	12.3828	12.4331	11.7954	14.3098	11.9652	12.8186
hsa-miR-17*			6.12256	5.25566		6.25099	8.58697	5.3632			5.50792		7.49033	5.06122		8.63778	7.8551				7.18776	11.3407	11.145	9.29802	11.4287	10.8966	13.4659	17.31	16.2544	14.8763	16.8931	17.2065	6.68292	10.0335	8.73995	8.53922	8.92664	7.05149
hsa-miR-181a	9.22014	7.35649	8.86079	7.96805	9.03052	8.49074	9.6343	9.1277	6.99835		10.5834	9.25084	9.93579	9.68302	8.6547	10.5259	10.0493	9.02422	7.44478	7.6045	15.337	15.1283	15.4126	14.5799	14.0281	14.1587	20.6223	20.8612	20.5966	21.1856	20.6731	21.1787	11.5448	13.5196	11.2169	12.7442	11.4394	11.7825
hsa-miR-181a*														9.47227		6.31579	5.97905				9.65706	9.20532	9.55772	9.79645	8.50303	9.30363	6.89994	8.37885	6.97456	7.22022	8.98704	8.15618		8.38903	6.63978	8.53106	5.51768	6.82567
hsa-miR-181a-2*							5.76553														8.17556	8.16745	8.6638	9.96625	7.39384	7.11422	10.0284	9.71653	10.4087	10.8055	10.5823	10.5341	5.66558	7.17382	6.567	8.43185		5.85807
hsa-miR-181b					5.6324	5.53415	5.33331				5.41414		5.48079	5.56629		5.17146	6.19421	4.99959			10.8239	10.4572	11.3825	11.2177	9.89068	10.2402	13.786	14.1835	13.9661	14.7055	13.9196	14.0563	7.27951	8.40283	6.6031	9.00073	6.3704	7.84378
hsa-miR-181c													5.11611			5.41771	6.29536				8.76539	10.5993	10.0985	10.0534	10.0821	9.71891	14.3597	15.2872	14.2326	14.5846	14.673	14.7907	5.62507	7.38034	5.65886	6.67976	5.5432	5.13503
hsa-miR-181c*													5.35018			6.33355					8.34359	9.70488	9.65168	9.38622	10.1528	9.18063	6.23734	7.25716	7.24058	7.62665	7.76576	6.17573	8.36429	7.80402	8.37077	8.21577	6.67471	6.89786
hsa-miR-181d											5.43066		5.13988			5.64056					8.252	8.23054	8.65258	8.07783	7.53354	7.50646	9.1676	10.098	8.95674	9.97183	9.85337	9.03062	7.51342	7.81186	6.284	9.07856	5.94832	6.98271
hsa-miR-182									5.24075	5.59296	5.86196						5.03551				9.3475	10.3253	8.53233	8.38234	8.56218	8.31768	18.5821	19.5527	19.2589	19.788	19.5886	19.5305	5.67373	6.77909	5.82281	7.84457	6.14561	6.80353
hsa-miR-182*													5.72458	5.91235											6.06734	5.34471	8.30725	10.2691	9.97527	8.89752	9.81253	10.4924
hsa-miR-183																					7.65737	9.36333	9.05539	8.52486	8.73281		16.8639	17.6427	17.3374	18.155	17.5533	17.6523
hsa-miR-183*																											7.14215	8.22076	7.9129	8.07374	7.64203	8.17283
hsa-miR-184																											6.03963	6.3577	6.68269	6.42118	6.61782
hsa-miR-185	11.9382	11.7917	12.2279	11.8505	11.8307	12.7247	13.3813	12.4926	10.1805	9.13554	13.6227	11.5773	13.7879	11.211	11.1034	13.9995	13.5815	11.589	9.19351	9.98804	16.7849	17.6759	17.368	17.3147	17.163	17.0129	24.3118	24.5546	24.3901	25.0097	24.4243	24.8099	14.8958	15.1212	14.9158	16.8943	14.5193	14.8009
hsa-miR-185*																	5.7234					5.34956					7.59624	10.3169	9.26191	8.79645	10.1679	10.1517
hsa-miR-186	8.28133	7.07056	8.92102	7.72394	8.66837	9.27101	10.1469	8.8917	7.26923	5.3605	10.1787	8.20525	10.2338	8.96409	8.33398	10.3111	10.8648	8.4789	7.22485	6.56533	15.1308	15.2399	15.5386	15.6051	14.8366	14.9801	20.851	20.9124	20.6699	21.105	20.7007	21.035	11.7563	12.2894	11.2357	13.1408	11.5997	11.844
hsa-miR-187																					6.14438			6.27575		6.31103	8.09131	7.79992	5.70588	7.01662	7.14587	7.83904				6.02439
hsa-miR-187*
hsa-miR-188-3p	16.3534	15.8423	15.419	19.2653		14.3031	21.0335	9.22608	15.9769		15.6299	17.9487	16.4288	18.2705		16.2876	16.1758	8.01265	12.5879		14.7989	15.8984		13.7432	17.9786		15.7036	14.5526		14.4285	15.3383		11.648	15.9531		15.2953	16.8897
hsa-miR-188-5p																						7.40758	7.41385	5.96045	5.99522	6.7538	11.2229	13.5229	12.8232	12.1528	12.8051	13.139
hsa-miR-18a	6.77138	5.86254	7.47366	5.90869	7.84147	7.88554	9.15777	8.72992	6.89382		9.44139	7.67984	9.26334	7.52744	7.27732	9.67391	9.94717	8.47257	6.65749	5.38739	12.8881	13.8373	13.1757	13.3415	13.3254	13.4069	20.5655	20.9069	20.5731	21.0662	20.778	21.4364	11.7725	12.0269	10.989	14.0855	11.2165	11.8149
hsa-miR-18a*			5.3595	5.49388	6.06697	6.68142	5.35594				6.97635		6.08287	5.61455	5.17866	6.49046	5.36752				9.67844	10.8567	10.6134	10.1508	10.2565	9.95572	17.9248	18.2364	18.0142	18.633	18.0533	18.5757	8.05947	8.30943	7.39699	9.44064	7.06746	6.73613
hsa-miR-18b	8.93737	7.39433	8.94612	7.04057	8.81234	8.87233	10.3338	10.1166	7.81879	6.97177	10.7733	9.13617	10.1991	8.71135	8.51664	11.0072	10.4658	9.1332	7.74623	6.99869	13.768	14.806	14.376	14.3737	14.0763	13.771	21.2195	21.3607	21.0714	21.3887	21.2226	21.918	12.8954	13.0599	12.2164	14.8629	12.0798	12.9096
hsa-miR-18b*																											10.8563	7.75021	10.777	11.4873	10.7725	11.5281
hsa-miR-190				5.78831	5.7939	5.48135		5.34892					6.38195		5.67465	7.11112	7.18871	5.46652		5.34938	11.6183	11.3021	11.6049	9.45765	9.87803	9.77588	21.0678	21.3975	21.1049	20.9534	21.4846	21.3355	5.51196	7.85625	5.24443	9.09324	5.95145	6.60141
hsa-miR-1908					5.59462		6.02062	5.05478				5.71013				5.16853	5.93422					8.4421	7.66956	5.93631	7.26127	9.08674	9.80399	11.3764	11.8429	11.0418	11.7437	12.9059	8.46664	7.87458	8.17256	9.09299	7.76845	9.19513
hsa-miR-1909			5.27142			7.24344	7.54242		6.12954			5.6207		5.57778		6.99487	7.00616			8.32666		5.96479			6.40251		5.17201	7.35427	6.26049	5.62468	8.15001	6.91833		6.01334
hsa-miR-190b																					5.50165	5.34133	6.07592	6.39221	5.34081		11.0672	11.1441	10.6144	10.9652	10.2782	10.5449
hsa-miR-191	9.39664	8.75791	10.179	9.29078	12.1515	9.79537	11.4491	10.1459	10.1482	8.09518	10.824	10.8018	11.0526	10.8953	11.1771	12.1895	12.6978	9.6882	10.2389	8.64895	16.7058	16.3577	15.9184		15.7143	14.9306	22.4196	22.0403	22.381	22.7767	22.2881	22.5986	14.5508	14.8033	14.7186	16.8229	13.898	15.0474
hsa-miR-191	8.9049	8.31817	10.2122	9.63302	11.9289	9.44119	11.9278	9.58121	10.0113	8.31685	10.9983	10.8815	11.4621	10.8892	11.1499	12.1254	12.2797	10.4429	9.72286	9.19529	16.7342	16.3668	15.4594	16.3588	16.1436	14.8828	22.2146	22.1413	22.1726	22.6823	22.2147	22.3491	14.454	14.8054	14.5089	16.8036	14.0492	14.8426
hsa-miR-191*																					6.92788	8.17177	7.86003	8.13571	7.43678	7.24953	9.12461	8.53635	9.22439	9.67799	9.20334	9.31693		6.93538	6.38846	8.02857	6.43254	6.64744
hsa-miR-1911
hsa-miR-1911*
hsa-miR-1912																												5.289		5.72948	5.64409	7.11479		5.6832
hsa-miR-1913	6.48217	5.84941	6.29461	6.30798		5.7529	6.73615	5.88298	5.91856		6.50105	7.3294	6.71982	6.35668	5.72771	6.42496	6.74043	6.79057	6.42402	6.39177		6.44704	5.02805	5.39683	6.62844		9.03905	11.1457	10.3913	10.5203	11.717	10.6093	5.98285	5.9907	6.44909	5.71206	6.57261
hsa-miR-1914																									5.51364		5.11689	6.28695	6.09591		7.46344	6.93715
hsa-miR-1914*																			19.072
hsa-miR-192	8.80925	6.77033	8.40107	7.9327	6.79408	9.27308	9.65126	8.54073	5.77914		8.40332	6.25602	9.38233	7.09518	7.29847	10.1903	9.93549	7.49132	6.37195	6.29575	13.6032	13.9307	13.5348	13.8881	13.2957	12.8728	20.5311	20.2908	20.0218	20.6952	20.1872	20.5488	9.28196	9.16694	8.54834	10.7143	8.29263	8.58441
hsa-miR-192*																					7.00214	6.34468	6.2872	6.02401	5.39982	5.2239	13.7772	13.3779	13.2357	13.7415	13.4527	13.9076
hsa-miR-193a-3p																						7.58628	6.99258		7.15699	8.25848	9.11286	11.8992	10.622	8.0963	10.6481	11.1287
hsa-miR-193a-5p																	6.26541				8.30255	8.92594	8.16572	8.99472	8.34446	8.32738	10.8221	10.2128	10.1281	10.8323	10.6771	10.5837
hsa-miR-193b	7.06214		5.02784	5.55712		6.36508		5.14973			6.63452				5.14155	7.10682	5.52559				8.64004	10.4995	9.74347	8.2842	9.98694	9.66047	8.37842	9.89415	9.55468	9.29562	9.75964	9.40564
hsa-miR-193b*																							5.27701	5.68701				6.00786			5.64856
hsa-miR-194	6.36449		7.04734	6.79796	5.75833	7.32897	7.65655	5.55715	5.319		7.03869		8.3189	7.09227	6.50354	8.04711	8.02924	5.43006			12.8776	12.8482	12.401	12.372	11.6394	10.9641	20.4899	20.5288	20.551	21.2288	20.5641	20.4885	7.4747	8.36854	7.12788	9.93951	6.98085	7.73539
hsa-miR-194*																	5.08828					5.47337	6.17856		5.85435	5.88567	7.64941	8.02053	8.00921	8.52292	8.04751	7.93514
hsa-miR-195	6.94633	5.01243			4.997	6.20628	8.07921	7.29717	5.00982		7.18247	5.89489		5.29352		7.49172	7.97862	5.84992			10.035	10.011	10.5545	10.951	9.43097	9.40694	13.365	12.6196	12.9692	13.0269	12.6746	12.7654	8.58791	8.96193	8.14099	11.1637	7.6545	9.18134
hsa-miR-195*
hsa-miR-196a																					7.16079	6.79583	7.50831	8.8478	6.39159	7.66442	13.1841	12.8	13.2498	14.286	13.1843	13.2968		5.78774		5.25396
hsa-miR-196b					5.98504					5.59643			5.25159		5.66021		6.47492				10.7693	10.2678	10.4868	9.93384	9.81317	9.12504	17.3951	16.7952	17.2352	17.6869	17.3296	17.0422	6.57667	8.77403	6.52342	9.53797	6.92778	6.17538
hsa-miR-196b*																5.22033						5.73104	6.46842	5.87651	5.37651	5.4141	9.1229	10.5931	11.0939	9.82658	10.5443	11.4783
hsa-miR-197	8.86847	7.90758	8.63889	6.28839	9.42757	8.11731	9.63833	10.1035	8.00391	6.58366	10.1962	9.38419	8.0485	8.3635	8.4571	10.0363	10.7499	10.0377	8.88269	6.58905	14.0362	15.188	14.363	13.8444	14.4322	14.2642	14.927	15.2446	14.7263	15.7981	15.0469	15.1678	12.5043	11.8952	11.8031	14.0581	11.5868	12.7921
hsa-miR-1972													7.56714	6.1314		5.94552		5.68082	6.79995		7.94085	5.47414		7.89716	7.01685	6.48865	5.77275	8.46448	6.43344	6.60397	7.6753	5.82265				7.61363
hsa-miR-1974	12.105	13.3905	14.4845	11.4222	16.5785	12.4962	16.0043	13.3218	14.3899	13.3169	11.7973	14.8461	14.2298	14.6508	13.9781	13.3112	14.1714	13.5574	15.2018	13.1368	15.7106	18.4447	19.5374	19.3614	20.367	19.4348	13.9811	17.4473	16.645	15.7432	17.8559	16.4698	17.7294	17.8069	17.7572	18.3266	18.1824	18.3597
hsa-miR-1979	9.44949	10.0205	11.8269	11.1128	13.5963	11.2063	12.9977	11.3765	12.206	10.3806	10.7619	11.6093	11.9594	11.9002	12.4829	12.6641	13.2701	10.6894	12.4707	10.3995	15.049	14.8247	15.0096	15.1503	14.7342	14.1778	21.7792	22.9801	22.0138	22.5866	22.9474	22.2324	13.3548	14.4427	14.1882	15.6543	14.5878	12.2836
hsa-miR-198																				5.79498
hsa-miR-199a-3p	7.93889	7.7084	9.06319	6.38897	8.54859	8.69435	11.9919	9.80747	8.13031	5.85489	9.28252	8.84501	9.93737	8.92388	6.38734	11.1975	11.5086	8.90528	7.93538	5.75299	12.1612	14.2398	13.3888	13.2394	13.9277	13.4544	11.521	13.0199	11.9163	12.0697	12.8408	12.2212	12.2242	13.945	10.6954	13.94	12.7896	11.637
hsa-miR-199a-5p	6.88583	6.31468	8.79466	5.89756	7.93909	7.32092	10.0331	9.30621	7.25884	5.68473	9.53332	8.96652	9.31272	8.11145	6.17188	9.22914	10.0903	7.85952	7.05644	5.50154	9.07902	12.9657	13.0961	10.2633	12.4545	13.2615	7.27155	10.9924	9.92615	7.71248	10.1007	10.4426	12.8487	13.0438	10.435	11.4622	12.301	11.7095
hsa-miR-199b-5p							7.16029					5.36668	6.67844	5.99462		6.45663	8.03461				10.2838	13.104	12.5427	11.5675	12.5063	12.1027	7.09763	11.1632	9.28847	9.23196	10.0809	9.92525	8.55978	9.07477	7.05303	7.41358	7.83804	7.99
hsa-miR-19a	8.73401	7.7718	10.8844	9.44967	9.83993	10.3449	11.5078	9.56271	9.07756	7.49746	9.24732	9.56506	12.0411	10.2201	9.97516	11.5362	12.2025	9.1606	8.26107	8.24871	15.3737	16.3323	16.4999	16.2467	15.6284	15.3528	22.0756	22.5254	22.1346	22.763	22.968	22.7546	12.8871	13.3497	12.0677	14.5311	12.7903	12.8344
hsa-miR-19b	13.7919	12.1753	14.679	13.9278	13.9632	14.6452	15.5081	15.1551	12.978	11.954	14.9709	13.6776	15.9703	13.7756	13.4424	15.5816	16.0845	14.3726	12.6932	11.9982	19.2242	20.4409	19.8909	20.1321	19.7697	19.5305	26.0429	26.2697	26.1158	26.2035	26.227	26.5466	17.2697	17.265	16.4699	18.4542	16.8136	17.1328
hsa-miR-19b-1*							5.9288														7.5781	8.75332	8.82447	8.62814	8.38161	8.85567	13.3586	13.7233	13.4149	13.5717	13.6801	13.9204	6.19167	5.95498	5.15905	6.24031	6.49471	6.84123
hsa-miR-19b-2*																											6.71831	6.77772	6.63067	6.85577	6.71416	6.25534
hsa-miR-200a						6.12546										5.35524					5.74236	7.15492	5.36408	7.31285	6.7297	6.75504	9.40558	10.2028	9.30804	9.29053	9.98388	10.2949				5.53997
hsa-miR-200a*
hsa-miR-200b																	5.14181				8.77331	7.74813	8.52204	9.17771	7.77524	7.95615	11.1522	11.1596	10.7143	11.2289	11.2235	11.2286		5.24174	5.24534	7.42768
hsa-miR-200b*							5.6209						5.61318						5.2019								6.75176	6.62629	5.3266		6.59267	5.81382
hsa-miR-200c					5.74512	6.14362	7.03424	6.22279			6.05884					6.36246	6.62856				11.2132	10.4234	10.8735	10.6162	9.60272	9.77488	13.9649	13.8526	13.6324	13.9866	14.079	14.0696	7.95181	8.17392	8.00583	10.0343	7.31685	7.49688
hsa-miR-200c*
hsa-miR-202																											7.49517	8.39326	7.80027	7.26933	7.71395	8.73451
hsa-miR-202*																											5.76053	9.40781	7.17651	6.54118	8.92371	9.10451
hsa-miR-203
hsa-miR-204	6.50442					5.23649			5.80473		6.09983		5.11908		5.20024			5.06399				5.33997			5.61101	5.44969		6.27907		5.76727	5.80061		5.55778	6.4518		6.58548		6.38073
hsa-miR-205	7.58201	6.499	6.41333			7.88056	7.10266	5.64312	5.41229		6.37724	6.02797	6.87981			7.2021	5.80993	6.55472															5.22529
hsa-miR-2053
hsa-miR-206
hsa-miR-208a
hsa-miR-208b
hsa-miR-20a	13.2616	11.5282	12.9602	12.1072	12.8988	13.8996	14.8245	13.5769	11.7251	9.98786	14.8346	13.2983	15.0717	12.9648	12.5326	15.0138	15.2401	12.8936	10.9815	11.1372	18.4471	19.221	19.0001	18.933	18.7699	18.1874	25.9202	25.9818	25.5547	26.1416	25.9845	26.1481	16.496	16.3844	15.5819	18.4675	15.8512	16.5507
hsa-miR-20a*						5.49756	5.12508	5.28555			5.12774					5.59045	7.33553				8.71786	10.2461	8.99536	8.46805	9.64817	8.06387	15.7929	17.0313	16.03	16.097	17.1766	17.1637	7.22768	8.97741	6.54595	8.37997	8.17525	5.11619
hsa-miR-20b	5.48247		5.85285	5.0626		7.37492	7.26129	6.49897			7.13613		8.91376	6.70723	5.47584	7.61742	8.1616	6.60444			11.3381	12.2167	12.0807	11.4704	11.5671	10.8828	19.4209	19.6225	19.4056	19.953	19.6491	20.1398	7.44405	8.05558	6.91439	9.77368	6.76486	8.02451
hsa-miR-20b*																					4.99637	5.31396					11.7148	11.74	11.6917	12.7167	11.7568	12.1499
hsa-miR-21	12.9833	12.0762	14.0435	13.1344	13.751	13.9282	15.6182	13.5371	12.3241	11.1851	14.2352	13.2506	14.1627	13.7091	12.8062	15.5424	15.9164	13.0029	11.8167	11.2737	19.0577	19.8093	20.0707	19.8342	19.0148	19.2879	22.8042	23.5966	23.2297	23.0185	23.7569	23.806	16.3744	17.2877	16.5469	18.9994	16.6181	16.711
hsa-miR-21*																					6.22026	7.92755	8.74318	7.12805	7.85074	8.12944	9.23284	11.6033	11.5605	10.2148	11.0182	11.9757	5.31367	6.30468		6.44964	6.17727
hsa-miR-210	6.05155		8.04344	6.90844	8.51438	7.78786	8.66229	7.79439	5.39067	5.2564	7.7037	6.88649	9.27052	7.20758	7.82363	7.96025	8.31962	7.82924	5.10298	5.46804	9.14636	12.78	11.8381	10.8031	11.9711	11.6448	17.0266	18.9864	19.6097	18.623	19.3438	19.7963	9.48833	9.09669	9.14857	9.43147	8.82742	9.65902
hsa-miR-211																											6.86709	7.94269	7.27901	8.36092	7.04793	7.04704	5.87831		5.557	5.71065
hsa-miR-2110					5.76784		5.59886				5.49841	5.30598	5.75544			5.93742	7.26233	6.47945			9.92835	10.0239	9.57359	10.6141	10.1874	9.44262	15.6252	15.7203	15.3038	16.869	16.0063	15.9803	7.23875	8.24985	7.26151	9.43595	6.47934	7.64338
hsa-miR-2113
hsa-miR-212																5.43245					5.80715	7.2081	7.49243	6.45081		5.76527	7.39241	7.35342	7.70489	7.94762	7.49307	8.37692	5.50388			6.80875
hsa-miR-214																5.17045											6.39792	7.25406	7.41663	7.67721	6.51507	5.10397
hsa-miR-214*
hsa-miR-215	6.8323		6.47353	6.32947	5.43133	9.01356	8.68193	5.73548	5.05334		7.22749	5.88918	7.96532	6.75663	6.46111	8.97841	8.53476				12.711	12.9443	12.3623	12.8511	12.3412	11.449	19.629	19.5502	19.2962	19.929	19.6048	19.8728	7.84733	7.95771	7.07195	9.57639	7.0971	6.87184
hsa-miR-216a																						5.24381
hsa-miR-216b																															5.49644
hsa-miR-217																													5.12694
hsa-miR-218												6.15833									6.81067	6.94809	6.45823		6.45184	6.83139	10.0111	9.40273	9.55373	10.9329	10.3606	10.1569
hsa-miR-218-1*
hsa-miR-219-1-3p																											5.30436	5.81252	6.98	7.19965	6.41969	7.10775
hsa-miR-219-2-3p
hsa-miR-219-5p					4.99539												5.45927				9.71713	10.4315	10.2012	9.84604	9.47703	9.28355	12.8781	13.0526	13.7592	14.063	14.379	14.1456		8.02351	7.1101	8.79285	6.94609	7.67147
hsa-miR-22	6.55317	5.47878	11.0339	9.12633	8.41251	9.11359	11.2521	9.08597	7.35742	7.01651	8.15078	8.15632	11.3915	9.29508	7.51711	10.8448	11.2238	8.26308	7.36133	5.96156	10.8858	13.2966	12.1843	12.3878	13.1141	12.1613	18.179	20.6071	20.13	18.7271	20.7097	20.5376	10.5419	12.5277	9.3372	11.7278	11.6695	9.78859
hsa-miR-22*	5.21426		5.33207	6.65776		5.39233	8.32267	6.82666					8.06303		5.23605	8.36617	8.93924			5.06579	7.74273	10.9561	9.98498	9.41529	10.3634	10.052	13.1653	15.7689	14.5861	13.3705	15.8621	15.4656	7.33991	9.66908	6.46801	8.45783	9.09834	7.56264
hsa-miR-220a
hsa-miR-220b
hsa-miR-220c
hsa-miR-221	9.96172	8.98858	11.222	8.0617	11.661	9.9274	12.7248	11.871	9.81469	7.93871	11.8477	11.3252	11.6593	9.82419	10.037	12.5476	12.4522	10.5158	10.0774	8.79976	13.1936	15.349	15.4704	14.4531	14.9387	15.8415	12.3104	14.9578	14.2713	13.2944	14.655	15.152	15.503	14.9447	14.1286	15.1295	14.4167	15.4704
hsa-miR-221*																5.10527	5.07025				5.95759	8.29033	8.13373	7.14793	7.74625	6.76194	7.9981	9.77124	9.00339	7.6039	9.87631	9.47828		5.20394		5.63776
hsa-miR-222	10.1429	8.05328	10.4563	9.68183	9.59465	10.3005	11.14	10.013	8.35047	7.77116	10.6002	8.39568	10.9166	8.98762	8.53013	11.0149	11.7763	9.64032	8.06761	8.17852	15.1161	15.5521	16.0324	15.9312	15.0463	15.3689	19.3497	19.78	19.2738	19.8446	19.6287	20.0276	12.7043	12.4491	11.8364	13.0922	11.5624	12.2154
hsa-miR-222*
hsa-miR-223	14.9093	13.3652	14.3901	12.3855	15.5299	14.0707	16.5968	16.0689	14.1568	11.6785	17.1022	15.6987	15.1657	14.604	14.4662	16.9849	18.68	15.8539	14.1579	12.4337	23.3943	23.9846	23.0161	24.1414	23.3956	23.244	20.94	21.4138	20.3488	21.8787	21.5551	21.0126	19.1734	19.1547	18.464	21.3523	18.7263	19.1523
hsa-miR-223*			6.18994		6.25872		7.54724				7.51019	6.14948	6.22195			7.12435	8.57136	6.27394			12.146	13.1414	12.6701	13.3405	13.1285	12.7992	12.0798	12.4536	11.8756	12.8135	12.6691	12.5523	8.42647	8.01034	7.54529	10.3026	8.60704	8.55535
hsa-miR-224																												5.61217								5.54892
hsa-miR-224*																					5.225	5.9533	6.05623	6.52889	6.29722	6.35661		5.49973	5.39075					5.13452	5.97662	8.87229	5.71435	5.09288
hsa-miR-23a	12.8364	11.4622	12.8468	10.9176	13.1579	12.4425	14.1517	13.1364	11.411	9.77089	13.9427	13.2076	13.2688	12.3031	12.2898	14.3276	15.0989	13.1569	11.5238	10.0671	18.8667	19.0272	18.684	19.2585	18.5232	18.5634	16.2661	17.3875	17.0534	17.7456	17.5186	17.2788	16.7148	16.8643	16.2727	18.9417	16.1011	16.7912
hsa-miR-23a*																					8.32133	7.18385	9.26351	7.441	7.05391	6.82281	6.01696	6.36665	7.73576	6.99329	7.67095	6.50033
hsa-miR-23b	10.5155	9.18727	10.3961	9.03679	11.4594	10.2662	11.983	11.3515	9.79693	7.45705	12.1287	10.9964	11.0737	10.1567	10.4241	12.3505	12.9005	11.1861	9.68216	8.45366	16.2224	16.2103	16.2032	16.5161	15.8133	15.7859	15.9331	16.1828	16.1804	16.9585	16.3567	16.3643	14.3491	14.88	14.4182	16.9105	14.1078	14.5896
hsa-miR-23b*																												7.17904	6.9805	5.73272	8.8909	8.28759
hsa-miR-24	12.0196	11.0281	12.7391	10.9357	13.066	12.1743	14.0895	14.1375	11.7994	10.3537	14.2521	12.6319	12.95	12.2274	11.977	14.0964	14.9721	13.4833	11.7025	10.3279	18.3022	18.8324	18.3955	19.1072	18.3136	18.338	20.2596	20.3514	20.2273	20.6451	20.6832	20.6915	16.5915	16.2848	15.8885	18.6396	15.9207	16.8035
hsa-miR-24-1*																					6.48626	5.64804	5.78111		5.14707		10.0347	9.66989	9.59238	9.96194	9.92611	9.97974				6.46014
hsa-miR-24-2*					6.56942		5.62441	5.22643			5.04141	5.23229	6.70087	5.31967	5.36595	6.22884	7.3037	6.7176			10.008	10.0454	9.08365	10.3804	9.70211	9.46659	12.7554	12.8464	12.4124	12.8928	13.0183	12.8348	7.8622	9.89125	7.72971	10.1101	8.29088	7.34205
hsa-miR-25	10.4158	8.92816	11.7293	11.4535	11.0706	11.4914	12.1276	10.4676	9.06034	8.92476	11.366	10.4138	13.0675	11.3397	10.7761	12.5423	12.9842	9.60509	8.41272	8.61546	16.9613	17.0789	16.4443	17.1771	16.6219	16.0424	24.4637	24.0958	23.9347	24.6168	24.2168	24.58	13.3407	13.3481	12.6505	14.7293	12.2069	12.8369
hsa-miR-25*																					6.32115	6.96281	6.26689	7.04833	7.48131	6.35201	10.9507	12.6062	11.9623	11.4808	12.6676	12.5359
hsa-miR-26a	10.8836	9.77295	11.3995	10.3965	13.2898	11.4681	13.3727	11.5318	11.1988	9.25502	12.6615	12.2349	12.8344	12.1538	12.3523	14.1823	14.3224	11.7749	11.2314	9.68923	19.1879	18.6099	17.9227	17.8988	17.5165	16.4465	23.5895	23.663	23.7133	24.0476	23.8296	23.9777	16.3643	16.9035	16.1699	18.896	15.978	16.4628
hsa-miR-26a-1*					5.23781						5.36576	5.78596									6.50469	7.50269	7.85009	7.87436	7.84927	7.44242	9.42795	9.12448	9.31963	9.91557	9.54987	9.44325	6.13488	7.3336	7.59632	8.28948	5.89461	6.93687
hsa-miR-26a-2*																						5.84655	5.21191			5.78991
hsa-miR-26b	8.01099	7.46529	9.15359	7.77224	9.34088	9.75864	11.0632	8.9662	7.93427	6.48479	9.33101	8.85733	10.961	9.54406	9.15537	11.6344	12.0615	8.51485	7.70543	6.21786	16.1899	16.5543	16.4763	16.1817	15.8427	14.9597	23.0136	22.7151	22.1696	22.7308	22.316	22.9667	12.4966	13.5094	11.6146	14.0732	11.9854	12.1284
hsa-miR-26b*							5.44461										6.07852				10.479	10.7658	10.4659	10.8933	10.2988	10.2413	13.0374	12.8413	12.6524	13.1523	12.9391	13.3859	7.31298	7.00218	6.74901	8.77208	6.94629	7.66392
hsa-miR-27a	12.5206	10.5654	12.2286	10.7315	12.058	12.1613	14.4948	12.8306	11.1248	9.21417	13.8642	12.8307	12.8911	11.7553	11.1258	14.1308	15.0453	11.9899	10.7715	9.17007	18.7382	19.0765	18.6925	19.4274	18.6573	18.4249	19.5294	19.8017	19.3687	20.0338	19.981	19.8798	16.4864	16.4781	16.0355	18.7749	16.1394	16.222
hsa-miR-27b	10.8997	9.34022	11.2115	9.317	11.0753	11.0138	13.2492	11.2616	10.0519	7.99037	11.8228	11.3693	11.3982	10.2726	10.0109	13.0588	13.5065	10.6095	9.43468	8.0004	16.7892	17.334	17.2576	17.4892	16.9397	16.93	18.0754	18.3897	18.364	18.6489	18.7451	18.7487	15.094	15.131	15.0731	17.1972	14.8105	15.2379
hsa-miR-27b*																					5.52888	5.37722	6.24315		5.94834		7.23396	7.80323	6.99318	7.71155	7.2126	7.26323				7.2549
hsa-miR-28-3p	6.36692	5.6604	7.75762		7.64441	5.09056	9.00836	5.3041	5.78398	5.02664	8.24032	7.8423	7.13553	6.60771	6.71383	8.77769	9.13339	7.43901	6.77719	5.02065	13.144	13.1435	13.6498	14.395	13.2246	13.0889	13.3944	13.9186	14.3686	14.1614	13.811	13.7713	11.2996	11.3009	11.3728	12.995	10.6813	11.5
hsa-miR-28-5p			6.31255		7.95792	6.09286	7.86977	7.53384	6.52675		8.13955	7.60656	7.35713	6.87856	7.03414	8.99906	9.33282	8.08526	6.77511	5.7915	13.3021	13.0148	13.7019	13.237	12.3124	12.3036	14.5406	15.2097	15.0964	15.302	14.8103	14.8556	10.4429	11.7383	10.4665	13.358	10.6388	10.1232
hsa-miR-296-3p
hsa-miR-296-5p							6.15124				5.35273						5.31014					8.72855	8.34382		7.56507	7.99174	13.8017	15.8092	15.5545	14.9716	15.8403	16.4127
hsa-miR-297													5.50536
hsa-miR-298
hsa-miR-299-3p
hsa-miR-299-5p											6.16806										6.04127	6.87184	6.48094	6.68301		5.03854				5.09834	6.01341					9.74541	5.01592	5.65034
hsa-miR-29a	8.20269	5.93199	8.09493	7.51865	5.82992	9.1229	10.583	7.91387	6.30007	5.21119	7.64689	7.20879	9.01842	8.7014	6.89462	9.88697	11.1366	7.54697		5.23467	15.1258	16.1751	16.4772	17.0108	15.7839	15.8963	15.1605	15.86	15.6682	15.7589	16.1166	15.822	9.27669	10.7315	7.45748	9.99538	9.84459	7.65684
hsa-miR-29a*											6.00478		5.14536			5.20894	5.9096				12.0394	11.4144	12.5839	12.536	11.0575	11.2508	12.227	12.019	12.1084	12.4223	12.1206	12.2436	6.59404	7.44826	8.10079	8.90918	7.16483	7.96561
hsa-miR-29b	6.8245	5.19607	6.77422	6.78289	5.67163	8.27491	9.49574	7.00518	5.32517		7.66138	6.2476	9.14677	5.46052	5.80991	9.10703	9.7254	6.04396			14.7235	15.4801	15.8468	15.8808	14.9838	14.914	19.48	20.4608	19.5929	19.5544	20.1472	19.9299	9.11399	10.8071	7.59746	9.93303	9.45879	8.13174
hsa-miR-29b-1*	5.44472		6.35653	5.24466	5.21549		5.41088		6.6397	6.6099	5.55569			6.71171	6.20539	5.38993	6.45591	5.02237	5.87625		9.32326	9.47053	9.23003	9.33247	9.21473	8.75585	14.344	14.8206	14.9529	14.7447	14.9561	14.5626	5.96007	5.86769	6.64539	7.52938	6.39664	6.93032
hsa-miR-29b-2*											5.30217		5.37412			5.83223	5.42438				9.31071	9.57898	9.64999	9.21857	9.18868	9.13048	16.1938	16.7493	16.1479	16.3006	16.5424	16.0971	6.26535	7.59702	6.66409	8.07386	6.41689
hsa-miR-29c	8.4795	6.51206	10.2649	9.30315	8.02283	9.99266	11.6006	8.92235	7.5306	6.47092	9.17081	8.15277	10.9181	9.56857	7.37721	11.2093	12.0305	8.47423	6.96784	4.99604	15.7329	16.8126	16.9323	17.1314	16.399	16.148	19.4987	20.5475	20.0574	20.3595	20.8107	20.3289	10.4067	11.888	8.94356	11.5346	10.8235	9.0826
hsa-miR-29c*							5.09424										5.29948				8.46846	9.34792	9.58806	8.50962	8.98183	8.91037	12.1074	13.3686	13.1795	12.2642	13.4339	13.4459	5.41976	6.53552		6.73741		5.03837
hsa-miR-300															5.26985	6.1491	6.35346				5.58741	5.85252				5.82282	5.02695				5.90308				5.75347
hsa-miR-301a	5.46	6.27049	6.70602	5.52497	8.46689	6.77251	8.67248	6.219	6.1642	5.65311	7.85483	7.95564	8.97351	7.81435	7.57033	9.20914	9.42029	6.06802	5.86156	5.6418	13.1433	13.3864	12.6579	12.4739	12.9329	11.8733	19.8983	20.4174	20.0024	20.4661	20.177	20.4687	11.2162	11.9357	10.9717	13.6384	10.9015	11.8174
hsa-miR-301b	5.32054															5.45172	5.75127				7.45107	8.33607	7.39946	7.48403	8.46355	7.04924	12.1352	13.5755	13.2995	13.4822	13.0542	13.7305	8.30642	8.28918	6.63514	9.09698	6.46085	8.27487
hsa-miR-302a
hsa-miR-302a*
hsa-miR-302b
hsa-miR-302c
hsa-miR-302c*
hsa-miR-302d
hsa-miR-302d*
hsa-miR-302e
hsa-miR-30a	5.96379		6.37339			6.86054	6.50892	5.26798	6.09897		5.86831		5.82803	5.6216	5.64806	6.98884	6.47858	5.28586			7.04828	7.03511	8.00606	7.79874	6.76432	7.94451	12.7235	14.3586	11.7632	12.3289	11.833	12.6776	7.75705	6.82826	6.58947	9.39443	7.11956	8.11723
hsa-miR-30a*	6.35719		5.20434			5.25604	5.39005				5.70454					5.21173			5.23241		8.93262	8.88633	8.80042	9.23353	8.75552	8.43721	12.6852	12.9353	12.1472	12.7333	12.5533	12.7834	6.63084	6.9817	6.50692	9.04901	6.89617	7.29874
hsa-miR-30b	8.7376	8.89807	10.1841	8.86133	10.9538	9.34086	11.3441	10.3798	9.25263	6.41831	10.8955	10.3303	11.2502	10.2214	10.5222	11.9272	12.3979	10.0792	9.52474	8.39078	16.3005	15.3034	14.9456	15.127	14.6882	14.2628	23.1885	23.1152	23.0669	23.3548	23.2217	23.4516	13.7895	14.3248	13.394	15.8427	13.2203	13.6499
hsa-miR-30b*																							6.74711					7.37651	6.97875	5.80286	7.87119	7.10451		5.76738
hsa-miR-30c	8.76355	8.47273	9.28183	8.531	11.3619	9.8026	10.7344	10.5338	9.66157	7.71333	10.5244	10.3049	11.3329	10.5913	10.9282	12.0434	12.2015	10.173	10.2621	7.97922	16.2164	15.842	15.8814	16.0478	15.4391	15.1218	22.7973	22.8393	22.8191	23.2465	23.0422	23.222	12.815	14.096	13.0256	15.9381	13.3834	13.2261
hsa-miR-30c-1*																						6.05275	5.45629		6.09018	5.70757		7.14579	7.05479		7.0239	7.82677
hsa-miR-30c-2*																												7.09626	5.75094		6.65068	5.50246
hsa-miR-30d	8.08918	8.52648	9.67184	8.98271	10.449	8.93178	10.8875	8.09205	8.3694	6.99273	9.33378	9.84227	10.6278	9.26101	9.46829	10.5366	10.8914	7.90461	7.98796	6.77154	14.8001	14.2698	14.0057	14.6249	13.7388	13.7208	20.3682	19.9855	20.149	20.6569	20.0337	20.3618	12.8033	13.2008	12.5637	14.9179	12.5066	13.1645
hsa-miR-30d*																5.3516					7.55611	7.84566	8.56896	7.41083	7.35762	8.06243	9.78879	10.5286	10.3705	10.1621	10.4812	10.9405	6.63224	5.89656	6.00114	8.34654	6.79668	6.6255
hsa-miR-30e	6.08741	6.5724	8.80825	7.7555	8.55107	7.90756	8.93638	7.75176	7.23801		7.87928	7.34517	9.69821	8.29775	8.36577	9.78863	9.91586	7.74479	7.42472	6.0605	14.1675	14.2166	14.4274	14.6054	13.9996	13.9792	19.4282	19.9426	19.9107	19.8635	20.0933	20.4238	11.5844	11.3819	10.6598	12.3955	11.0651	11.7434
hsa-miR-30e*	6.90124	7.16779	5.8921		6.84447	5.60717	8.45843	6.48397	5.26409		7.17509	6.79086	7.32811	5.50664	5.90855	7.95478	9.04207	5.53628	5.40975	5.03308	13.6759	13.7776	13.4166	13.5243	13.0299	12.8752	16.9827	17.2497	16.8809	17.3424	17.5591	17.4836	10.1343	10.9049	10.2296	12.4655	9.90932	10.4988
hsa-miR-31	5.15541						6.92768	5.39946								5.63393	6.25351				11.4083	10.5167	10.9119	11.6054	9.6891	9.13176	6.5448	9.29767	9.30489	9.67687	8.71072	7.695
hsa-miR-31*																						8.93304	10.0031		7.77099	8.47302		6.13797	5.87559
hsa-miR-32	7.15338	6.36434	10.5277	9.95716	8.59223	8.85886	9.98513	9.43301	6.44838	6.98377	9.43349	7.96184	10.8666	8.53919	6.69487	9.64188	10.3159	8.80872	6.30601	6.10353	12.6428	15.0194	15.1632	13.6272	14.1542	14.865	19.5047	21.2938	20.3886	19.9492	20.6191	21.7	11.313	11.734	7.98028	8.89971	10.3851	9.94109
hsa-miR-320a	12.0976	11.1366	13.9142	13.7599	13.6707	12.7572	13.7816	13.268	11.3168	11.7301	13.6285	12.8094	14.0146	12.2171	12.1281	13.8679	14.0197	12.5763	11.3873	10.7519	16.2403	16.9292	16.7688	16.9608	16.4173	16.3498	23.2036	22.9455	22.8481	23.1372	22.9667	23.3088	15.6775	15.2529	15.6199	16.8242	14.965	15.4547
hsa-miR-320b	11.8086	10.6575	13.806	13.2657	13.5759	12.4366	13.372	12.3503	11.3421	11.6722	13.0937	12.2939	13.6563	12.3825	12.0712	13.4115	13.6639	12.4488	11.2253	10.3806	15.9451	16.4443	16.8281	16.6092	16.3554	15.9257	22.8361	22.7823	22.6688	23.1549	22.8187	23.3176	15.0766	14.9694	15.5657	16.5743	14.6464	15.2363
hsa-miR-323-3p					5.15376		5.99101										6.57276				6.93493	7.35426	7.5277	7.63936	7.48794	6.44177			5.75976	6.67575	6.31181		8.46628	6.46916	6.32147	10.479	7.50663	6.68679
hsa-miR-323-5p
hsa-miR-324-3p	7.69652	5.68771	7.97938	7.04272	7.04234	7.22538	8.17412	8.44377	6.57251	5.99774	8.20726	7.11512	8.77163	7.74757	7.03949	9.12684	9.18822	7.51766	6.18939	5.60189	11.0878	12.9912	12.4934	12.2139	12.4698	12.217	18.2975	19.4032	18.7395		19.2266	19.1977	9.80414	10.4438	9.08042	10.6829	9.91134	8.90885
hsa-miR-324-5p	5.06093		6.24383		6.98893	6.42216	7.71396	8.05768	5.53151		8.21692	6.28518	7.95292	7.08975	6.94804	8.3804	8.78555	6.93271	5.75694		11.7152	13.158	13.1853	12.3738	12.601	13.0035	18.4799	18.5318	18.6112	19.1142	18.6686	18.8297	10.9323	11.4865	10.4426	12.0316	10.4795	10.1715
hsa-miR-325
hsa-miR-326	6.84093		6.99828		6.85145	6.219	8.44326	9.0325			7.86947	7.69275	8.8744	5.8023	6.15696	7.37197	7.68865	8.41474	5.97508		8.53478	11.2198	11.7638	9.40489	10.8759	11.2294	10.7617	11.7619	11.284	10.8197	11.1902	11.9439	8.50575	10.4308	8.27649	8.77706	9.67752	9.035
hsa-miR-328	7.06972	5.76263	7.23195	5.145	9.05708	5.85805	7.94669	8.70547	5.77152	6.71228	8.70786	8.32421	7.67853	5.65889	7.2323	8.97098	9.22002	7.69211	7.19061	5.14148	9.33861	11.9443	11.8814	9.49499	11.5999	11.7532	15.3487	15.7178	15.7008	16.1938	15.35	15.7536	11.6762	11.5425	11.0726	13.0266	10.5757	11.3032
hsa-miR-329	5.36444	6.57914	7.19961	7.39955		6.15283	7.14073		5.96254		5.58388	6.27989	6.99165	9.48337		7.36908	7.22313	5.33048	5.81911		7.70558	8.81789	9.38571	7.7795	8.46409	8.07436	5.08245		6.0414	7.61861	6.7096		8.21421	7.09163	7.17647	9.72162	9.05786	8.19075
hsa-miR-330-3p					5.63593		5.09415				5.6856					6.14211	6.22565				8.94113	8.88079	7.20961	7.858	8.14866	7.11224	10.3243	10.913	10.7888	10.9295	10.0588	10.7443	7.65399	8.36348	7.55882	9.66774	7.34336	7.81457
hsa-miR-330-5p																						5.93129	6.25062			5.73103	11.1994	11.8875	11.8867	11.9882	11.9845	12.1885				5.27876
hsa-miR-331-3p	6.71953	5.39666	7.81384	6.51544	8.97526		8.55011	7.33291	6.53145	5.24683	8.35932	8.1745	8.44506	7.62051	7.33981	9.6225	9.39549	7.64964	7.01485	5.20032	11.6442	13.0655	12.6616	10.6145	11.7565	11.2349	18.2697	19.4809	19.4212	19.2086	19.3066	19.7134	11.3539	12.0051	11.2061	12.1357	10.8962	11.5032
hsa-miR-331-5p																								5.4584	5.76804			7.02056	6.66976	6.75156	6.5582	7.22133	5.18568	5.74209	6.04378	6.80769		5.7648
hsa-miR-335	7.66484	8.12334	8.77414	7.86054	8.58025	7.19717	10.345	8.86031	7.40225	6.70491	9.84643	9.9423	9.20961	8.4968	7.97921	9.25447	10.1983	8.74656	7.37518	6.78722	11.4237	12.8715	12.896	12.3751	12.5647	12.7883	16.0086	16.8839	16.2386	15.9684	16.5109	16.7443	12.1492	12.1848	10.6248	12.5559	11.4367	10.9102
hsa-miR-335*																							5.16404				5.73949		5.04381	5.45468	5.12134	5.49411				5.5247
hsa-miR-337-3p							6.35312									5.11773	5.86228				6.75442	8.26609	8.7153	8.02119	7.86389	7.79381			5.08856	5.00781			8.24225	5.53828	6.1871	9.33708	7.16545	6.27182
hsa-miR-337-5p							5.51976									5.31096					5.00404	6.9854	6.63044	6.44035	5.81308	5.33024							5.8846			6.90885	5.65722
hsa-miR-338-3p	7.0331		7.82587		6.93894	5.92543	8.86055	8.35619	6.56922		8.39105	7.5452	7.59454	6.06081		9.46055	11.0179	8.88783	6.80772	5.13784	13.6146	16.1615	15.1651	14.0407	15.4191	15.1548	6.80194	13.3485	10.5773	10.2563	12.9589	10.9486	9.78427	11.6959	9.01949	10.8425	10.7799	9.27195
hsa-miR-338-5p																5.18729	5.68912				9.79907	10.9388	10.1532	10.6562	10.3511	9.92269	5.22887	7.48859	5.35824	7.61839	7.34816	5.00252		5.82696	5.83234	6.7754
hsa-miR-339-3p			7.09019		6.47494	5.9411	7.05638	7.11127			7.09884	6.92562	5.49482		5.14083	7.49994	7.42377	5.59731	5.16447		10.1442	11.131	11.2039	11.3844	10.7698	11.0423	14.1401	13.3473	14.2718	14.9486	14.9682	15.2888	9.40523	8.38909	9.79393	11.5353	9.6014	10.0009
hsa-miR-339-5p	5.58199	5.31703	6.31744		8.37002	5.00667	6.52969	6.80977	6.42003		7.45528	5.35716	7.02741	6.87419	7.62987	8.16965	8.34441	6.89206	5.98406	6.07685	11.0466	11.8553	12.4848	11.8705	11.0638	11.6636	16.7269	16.1635	16.6429	17.3081	16.4871	17.1767	9.8234	10.4367	10.3625	12.4543	10.0565	10.2129
hsa-miR-33a	6.2695	5.12404	8.46264	6.04254	7.84238	6.90316	9.4782	8.2209	5.40956		8.85537	8.29461	9.86739	7.50078	6.55674	8.44461	10.1768	8.04624	6.19094	6.82963	7.7226	13.1642	13.7818	8.84384	12.7039	13.2626	5.55893	11.3171	11.3851	8.39489	11.138	12.0511	11.5262	11.9103	9.17139	8.35353	11.0268	9.75768
hsa-miR-33a*																					8.50403	8.48628	8.21315	9.06417	8.21391	7.66086	11.1671	10.5973	11.8234	11.8923	11.1677		6.7821	6.86906	6.50164	8.79179	5.70893	6.64039
hsa-miR-33b							5.05106						6.00493			5.21427		5.45644			5.76948	7.8364	8.09983	6.85204	7.88085	8.54782	9.59303	13.4897	13.0649	11.5901	13.2625	14.0291		6.22418
hsa-miR-33b*																									5.18331		9.08381	8.71835	8.94121	9.61075	8.71924	9.30124
hsa-miR-340					5.09011		7.37004					5.27148	6.58549			6.25482	7.32069				10.4026	11.4042	11.2371	11.1369	11.392	11.3197	14.6113	15.4771	14.9296	14.9663	15.6707	15.8686	7.76161	9.0172	5.78305	9.62905	8.09001	7.59833
hsa-miR-340*																	5.92624				9.8043	8.64332	9.05804	8.21396	8.44075	8.65112	13.9381	13.8866	13.9663	14.543	13.9779	14.139	7.57632	8.83771	7.41055	10.6602	7.20969	7.28955
hsa-miR-342-3p	9.86568	9.31964	9.03665	8.16809	10.4573	9.28564	10.8567	9.99364	9.17185	7.38039	10.2571	9.70972	9.50965	10.0951	10.725	10.4152	10.8201	9.32662	8.96027	7.64894	17.1935	16.9415	17.6707	18.0985	16.4363	16.8652	16.6986	16.325	16.0646	16.5657	15.7892	16.3967	11.2474	11.2664	11.1999	13.579	11.5359	11.7667
hsa-miR-342-5p					6.35229											5.79273					12.5084	12.0521	13.0704	12.5384	11.6361	11.4738	14.2609	14.6428	14.267	14.8673	14.2742	14.7349	6.54353	6.70453	6.30472	7.36466	6.2213	5.02092
hsa-miR-345			6.6652		5.39861	5.28204	5.59265	5.34487				5.27101	6.06821	6.07058	5.09436	6.68786	8.11124	6.13502			9.86558	11.3957	11.0014	10.6562	10.6283	10.7688	14.8534	15.4389	15.8051	15.6871	15.7086	15.8179	8.16663	8.2453	7.93594	8.58225	8.00432	7.17103
hsa-miR-346	8.02473	7.41524	7.956	8.13294	6.29761	7.69932	8.41899	8.74041	7.9332	7.75465	8.18878	8.04941	8.17112	9.08358	9.59232	8.38341	7.92443	7.8113	7.41818	7.34458	9.06369	9.02745	6.95968	8.85075	8.11682	8.39791	9.34351	8.85681	6.62884	9.05783	9.11838	8.74754	9.44449	7.83027	11.0517	8.7468	7.99555	7.34307
hsa-miR-34a							7.01018	5.0613					9.98748			6.92699	6.73186	6.59172				9.00036	8.72287	7.51511	7.66277	8.36509	7.95649	11.2207	8.76251	8.19238	10.012	10.2117	5.85424	6.0858
hsa-miR-34a*						5.14316											5.02305				5.5967	5.81088	7.19569	5.89657		6.26421	8.21674	8.9837	5.67643	8.33753	7.94866	7.95563	5.01742
hsa-miR-34b																											5.88062	6.57653		5.24028	5.34325
hsa-miR-34b*																						5.40448	5.57479		5.87393
hsa-miR-34c-3p																					6.56192	7.36833	8.04428	7.96279	7.14884	8.16285		5.94521				5.01461
hsa-miR-34c-5p																					5.08494	6.46584	6.42793	5.86239	6.81717	5.74211
hsa-miR-361-3p			5.15522	5.86138			7.23998	6.11284		5.19265			5.5631	5.96398		5.91379	6.47768				8.87131	11.3334	11.1768	9.88868	10.7258	11.187	11.9504	14.5613	13.5272	12.8157	14.5974	14.8019	7.09768	8.32307	5.08022	7.99422	7.22533	5.90994
hsa-miR-361-5p																					8.50697	9.35142	8.88441	9.33536	8.57937	8.76627	12.0497	12.2669	11.9568	12.6778	11.6679	12.1068		5.70618		8.16627	4.99774	6.23861
hsa-miR-362-3p																					5.51193	6.47349	7.66318	6.16296	6.90262	7.35788	10.3972	12.2603	12.4164	11.4672	12.1185	13.3097
hsa-miR-362-5p														6.30307							7.1426	6.63297	7.1101	5.82417	6.42891	5.40315	16.8002	16.3709	16.2811	16.9899	16.7043	16.9393				5.62262
hsa-miR-363	5.86913	5.10913	9.48816	8.98673	7.38118	8.72371	9.31327	6.89102	6.29862	6.88391	7.40293	5.86473	9.78674	8.32328	6.60796	9.09446	9.01982	5.78948			11.404	13.7154	13.0062	11.9604	13.0651	12.1319	19.714	21.5783	20.8538	20.2724	21.3048	21.4908	9.13791	10.2226	6.90573	9.17059	8.25273	8.30128
hsa-miR-363*																												7.80737	7.60823	6.54882	6.8394	7.77862
hsa-miR-365	6.81799		6.28372			5.02664	7.29348	6.34348				5.63932	5.69342	6.593		7.1203	8.96357	7.16551			9.69516	12.0383	10.8663	11.0276	11.5887	11.7114	10.7626	12.4962	12.28	11.0784	12.2833	12.3721	5.44542				5.91393
hsa-miR-365*																														5.5158
hsa-miR-367
hsa-miR-369-5p					5.31488		5.2255	5.17159									6.36812				7.28445	7.87881	8.44973	8.58719	7.32553	6.50642			5.19489	6.32297	5.4884		7.55996	5.51578	7.19825	10.5131	7.48582	6.59416
hsa-miR-370			5.11337				5.70685				5.64984						5.5606					6.62355	7.02069	6.87256	6.4339			5.3818	5.77843		6.25679		7.2273	5.20231	7.21469	8.55571	6.87021
hsa-miR-371-3p
hsa-miR-371-5p
hsa-miR-372
hsa-miR-373									6.53346																			6.57775				5.39939
hsa-miR-373*						8.3168	10.1102					5.00627				9.53969	8.6992												5.2474
hsa-miR-374a	5.61273		6.74899	5.71178	7.53119	6.97471	8.1378	5.86651	5.8691		6.86027	6.02387	7.75821	7.24604	7.28058	9.12144	9.28363	6.09522	5.41961		14.3888	14.0656	12.9012	12.919	12.9407	11.9334	21.7926	22.1142	21.7616	21.8012	21.8366	22.2359	10.5158	12.1449	10.6974	13.8915	10.9777	10.8721
hsa-miR-374b	6.72045	6.26159	7.18306	6.11972	8.71502	7.37821	9.43558	8.27406	7.30086		8.14015	8.37567	8.96358	8.54964	8.49235	10.3913	10.5708	7.09714	7.86103	6.41619	14.801	14.3657	13.3598	13.4613	13.6554	12.3774	20.5908	20.7827	20.2293	20.7626	20.8079	21.0888	12.1449	13.1274	11.8143	15.0008	12.1278	12.0095
hsa-miR-374b*																						5.08022			5.05827	5.1409	7.03919	8.45502	7.5677	7.20072	8.88939	8.11317
hsa-miR-375	6.51808	7.01222		5.5838	6.64492	8.89515	7.19672	5.56954			6.24865	6.7794	5.67426	6.13403	5.96299	8.43768	8.09445	6.74531						5.5211			8.77422	7.90082	8.04086	9.04521	8.78117	8.53707	5.68634	5.41296	5.47831	6.436
hsa-miR-376a	7.07824	5.28632	8.07972		7.89777	7.07279	10.3189	8.35795	6.81298		9.14659	7.57429	8.41467	5.1546	6.93282	9.12162	9.97241	7.42379	6.41939		11.3658	12.0824	12.0695	12.1328	11.7178	10.7986	8.16523	7.41576	9.16668	10.0413	9.7773	8.42973	12.3719	9.75463	10.986	13.8494	11.8201	10.5189
hsa-miR-376a*																							5.97296	5.8575	5.14764											7.88256
hsa-miR-376b	5.49243		5.25172				8.74611	5.55351					5.25187			7.19133	7.93342	5.19544			6.72319	9.65173	9.11483	8.53638	9.36025	8.27216	5.03612	5.24351	6.13164	5.67777	7.53519		9.30344	7.9558	7.38982	9.8444	8.99807	5.98347
hsa-miR-376c	6.86523		7.77072		7.56952	7.07878	10.6243	9.09744	6.10342	5.11105	9.05871	7.85117	8.74361		6.8356	9.38312	10.2632	7.59476	5.34851		11.6992	12.3368	12.3593	12.4268	11.9845	10.8046	8.34659	7.92664	8.93117	10.1876	10.0551	7.90959	12.1681	9.60876	10.6835	14.3429	11.5827	10.3972
hsa-miR-377			5.68105				6.44995						5.80015			5.63199	6.28312					6.88187	5.81792	5.78839	6.85001	5.24098							6.37063	6.20478		5.69711	7.67622
hsa-miR-378	7.75151	6.4361	8.48328	7.99552	7.7208	8.9573	9.00479	7.8592	6.45772	6.96756	9.29779	7.52088	9.41047	7.49788	7.35445	9.42894	10.0985	9.0397	6.73001	5.54532	13.759	13.6161	13.7331	14.3648	13.3402	13.3418	18.3684	18.7956	18.5314	18.7222	18.6646	18.8399	9.25949	9.79009	9.11915	10.952	8.99721	9.47284
hsa-miR-378*																					7.26094	9.26433	9.10903	8.04518	9.04789	8.87411	13.413	14.6724	14.3427	14.2374	14.26	14.6831		5.31899			5.13688
hsa-miR-379																					8.26862	8.09371	7.2237	8.7981	7.45925	6.30845			5.03719	6.74752	6.82282		7.20622	5.92459	7.23988	10.6393	7.01638	6.18123
hsa-miR-379*																6.59248					6.14312	6.80327	7.61474	9.03761	7.3022	5.97315	5.07598			6.41037	5.74674		6.371	5.12753	6.94164	10.078	7.17571	5.77751
hsa-miR-380																																				5.89317
hsa-miR-380*																																				5.14256
hsa-miR-381																						5.54556	5.1953		5.64632											6.07651	5.62199
hsa-miR-382		5.21065	7.23171		6.86019	6.0132	8.50457	8.34666			7.61174	7.26582	7.34989			8.27614	8.56788	7.77642	5.91011		10.1028	10.1429	9.90635	11.1547	9.84995	8.70275	7.09147		6.92951	8.97932	8.1658		11.088	7.98023	10.3132	13.1675	9.94394	9.54423
hsa-miR-383
hsa-miR-384
hsa-miR-409-3p	6.44174		6.9		7.54774	5.16162	9.09044	8.38424	6.0157		8.35248	6.06254	6.81064		6.84997	8.32169	8.60391	6.58176			10.1539	10.3306	10.2121	10.988	9.97523	8.6935	7.32965	7.14083	7.18202	8.54052	8.68456	5.9663	11.1867	8.47156	10.7882	13.3529	10.0467	9.57465
hsa-miR-409-5p																					6.67158	6.67761	6.67536	7.50897	6.0944	6.29582							5.24572		5.21316	8.66579	5.53781
hsa-miR-410	5.60244		5.93298		5.00822		7.56339	7.86198			6.37058	5.13401	7.0498		5.20104	7.57925	8.18694	6.42926			8.62374	9.76436	9.60369	9.75782	9.64472	9.05037		6.48622	6.28094	6.20961	7.257		9.52526	7.82963	8.4022	10.9727	9.10394	7.90533
hsa-miR-411					6.07238		6.09069	6.98358								6.49663	7.12892	5.82311			8.01293	8.0229	8.82045	9.02697	7.97252	6.87884			6.39485	8.40308	7.91972	6.02653	7.71548		7.02751	11.3475	7.50137	6.67609
hsa-miR-411*							5.3947														5.94615	5.80301	6.05802	7.18143	6.23899	5.14227		6.70998	5.14948	5.71124	6.07865		5.34072		6.2655	9.28047	6.424	5.01738
hsa-miR-412												6.0038
hsa-miR-421	6.69033		5.32272	5.12751	7.9423	6.62524	7.16412	6.05108	5.81284		6.32447	5.69774	7.32448	6.16595		7.25312	6.43713	5.98231	6.68857		11.8217	11.84	12.0428	11.7527	11.0777	12.0063	16.5512	16.3407	16.3201	16.8842	16.5494	17.0057	9.41479	9.36237	9.03361	11.7638	8.8302	10.6379
hsa-miR-422a																											8.38318	8.61565	5.66162	8.02039	7.69023	6.93902
hsa-miR-423-3p	9.09427	7.37356	10.1403	7.25704	10.446	8.95995	10.5832	10.618	8.18569	7.73486	10.5496	9.58638	9.97283	9.25468	8.87143	10.9872	11.3242	10.1808	8.82679	7.44344	13.0834	14.9836	14.3578	13.066	14.4368	14.2493	18.2706	18.9531	18.7081	19.0412	19.0992	19.3846	12.8634	13.6434	12.4019	14.4538	12.9887	12.7315
hsa-miR-423-5p	7.25862	7.4638	10.396	9.20493	10.4017	8.38099	10.0663	9.01773	7.93136	8.85535	8.74256	8.91345	10.8386	8.70673	8.89209	9.73236	9.97922	9.83531	8.27452	7.57167	10.7558	12.9185	12.606	11.9327	13.0834	12.8279	17.2266	18.7651	18.824	17.9017	18.8378	19.0103	10.705	11.1291	10.3273	11.4783	10.6723	10.8981
hsa-miR-423-5p	7.90868	6.52399	10.2876	9.23382	9.30745	7.94291	9.55401	9.11741	7.39638	7.41	8.77937	8.67036	10.5255	8.82865	8.70024	9.39479	10.0732	9.14982	7.86586	6.86959	10.377	13.0263	12.2291	11.8571	12.3086	12.133	17.3167	18.6171	18.4213	17.876	18.6391	18.9044	10.6119	11.2298	9.51265	11.2641	9.90784	10.3339
hsa-miR-424	9.16949	7.21019	10.9059	9.89626	7.48598	10.2712	11.3729	9.76128	8.29999	7.26455	10.9954	9.2183	11.7696	9.94258	6.36141	11.7968	13.3881	11.7079	9.21111	7.5536	14.0348	17.18	15.6368	15.1789	16.7273	16.0686	15.8895	20.5326	18.8899	16.976	20.2063	19.8556	9.63364	12.3017	8.00552	11.3438	10.9873	9.49422
hsa-miR-424*																					5.2951	7.75814	7.10493	5.55274	7.65558	7.46332	9.92271	12.0652	12.3066	10.9686	11.9663	12.0054
hsa-miR-425	9.23604	8.76291	10.2613	9.20558	10.6558	10.234	11.5712	9.84701	8.87442	7.83375	10.9395	10.1911	11.9793	10.6172	9.91883	12.2614	12.2861	9.94041	9.07091	8.24858	14.1215	15.8278	15.032	14.8238	15.385	14.9702	21.0272	22.0984	21.6663	21.7686	21.9967	22.2084	12.2607	13.7784	12.025	14.4614	12.6787	12.0654
hsa-miR-425*	6.66261	5.12298	7.49147	5.90582	7.85052	6.27969	8.242	6.33174	5.53998	6.37813	8.61543	6.39836	8.09882	7.43545	5.67555	8.48542	9.38118	7.51171	6.39658		12.1408	13.2084	12.98	13.0605	12.8128	12.899	16.2937	17.0923	16.7124	16.8908	16.9714	17.2379	10.0822	10.8165	10.4851	11.4269	10.0952	10.549
hsa-miR-429		5.50061																			6.84898	7.35934	6.85386	6.85276	5.91569	7.34957	7.49702	8.14604	7.05495	8.12591	7.53727	7.8357				7.17765
hsa-miR-431					5.00847		6.06106				5.03961					6.25157	6.81061				6.95397	7.97238	8.66797	8.43826	7.87584	7.19614		5.38703	5.96966	6.6716	6.77992	5.87836	8.61509	5.77935	7.58809	10.7098	7.75584	6.7677
hsa-miR-431*											5.20915											4.99765													5.45781			5.14848
hsa-miR-432					5.96377		6.34179	5.1489					5.00109			5.37346	7.05612				8.85017	8.53347	8.35735	8.90037	7.9874	7.16254				6.7557	5.6177		8.92805	5.86521	8.56568	11.0151	8.38789	7.49404
hsa-miR-432*
hsa-miR-433																			5.03579			5.58658	5.66925		5.81018					5.32283			6.38371		5.31349	7.95972	6.32643
hsa-miR-448
hsa-miR-449a																						6.05769			5.534		10.6978	11.1247	11.6661	11.5963	12.8371	12.1078
hsa-miR-449b																											7.29672	8.16271	8.19888	7.40617	9.4816	8.73214
hsa-miR-449b*																											5.09812	5.77822		5.93605		5.39471
hsa-miR-450a																5.14556	7.51116				10.5495	12.5384	10.5188	11.4622	11.8663	11.1394	11.2815	13.4886	12.799	12.8214	13.1615	13.4525		6.47647		7.86224	5.5917	6.45385
hsa-miR-450b-3p																									6.19824			6.53368	6.05342		7.00644	5.69452
hsa-miR-450b-5p																	5.30149				7.68007	8.68679	7.52916	8.03639	8.18385	7.82763	8.17211	10.4003	9.46983	9.5023	9.73411	9.55149
hsa-miR-451	16.9254	15.4956	19.0405	18.9061	16.7423	18.876	20.1294	17.4691	15.8873	15.5897	19.3672	16.741	20.7939	17.6024	16.0218	20.0426	20.2906	17.174	14.926	15.0727	20.9621	23.9502	22.6392	21.0024	23.5155	21.4447	31.1088	31.7993	31.321	31.4097	31.7116	32.076	18.6897	19.7127	15.5341	16.7248	17.0587	16.0691
hsa-miR-452																	5.59203				6.2983		5.42695	7.97796		5.19353	5.92529	5.26867		5.33643	5.58356		6.73594		5.22979	9.77259		6.84128
hsa-miR-452*
hsa-miR-453
hsa-miR-454					5.19961		5.90975				5.37066		5.70667		5.44394	6.40206	6.2564				12.3449	11.854	11.2394	11.0258	10.6455	9.22743	20.5316	20.3027	20.2058	20.8431	19.8706	20.5057	7.44116	8.36545	7.91606	10.522	7.1782	8.09345
hsa-miR-454*																					7.74103	7.29516	7.47941	7.52976	7.18441	6.52091	12.8945	12.5496	12.5678	13.0922	12.4677	12.9417			5.25023	6.74919	5.52797	5.78592
hsa-miR-455-3p																					5.71066	5.78434		5.4854				6.18583		5.72992
hsa-miR-455-5p
hsa-miR-483-3p		5.31519				5.1089	5.67177					5.20501	6.08017			5.2783	5.17752		5.34039								8.44894	8.30092	9.26741	8.56349	7.96112	8.97996
hsa-miR-484	10.3687	9.78308	12.4102	11.5817	12.7768	10.3264	11.6568	11.6569	11.0452	10.2232	11.9597	10.6208	13.0079	10.6726	10.7559	11.9513	12.2459	10.6697	10.3006	9.12589	13.4427	15.0272	14.5594	13.8837	14.4531	14.0794	22.5007	22.4212	22.0565	22.4969	22.0564	22.4384	14.1491	13.9194	13.1262	14.8473	13.1674	13.5238
hsa-miR-485-3p			5.20023		7.49369	10.1199	10.5714	7.81533			7.03864	6.14884	6.77979		6.8651	10.558	10.6063	6.72225		5.8556	6.29501	7.18971	8.12454	6.56275	7.70386	7.23987	5.0698	6.98008	7.7711	7.0051	8.10274	5.93613	9.90634	8.22015	9.00157	10.732	8.74875	9.02297
hsa-miR-486-3p			5.16914										6.16298			5.31641	5.55296				7.9088	9.8243	9.63224	7.93347	9.32559	7.82765	15.7833	16.2406	16.3529	16.0339	15.6354	15.9635	5.63737	5.56931		5.92295
hsa-miR-486-5p	12.9222	12.0913	15.2542	15.0726	15.3352	14.2005	14.2993	15.1736	12.8149	13.7632	14.3879	13.2292	15.8549	14.2768	13.9942	15.0843	14.4654	12.7244	12.0137	12.2696	17.1654	18.2054	17.2059	17.1863	17.7961	16.8127	26.047	25.9443	25.7367	26.3363	25.9547	26.3	15.6666	15.2124	13.9673	15.8745	13.5135	14.7174
hsa-miR-487a																								5.21606	5.44071											6.06622	5.50451
hsa-miR-487b							6.20682										5.49128					6.82191		5.58517	5.42645						5.16415		6.49312		5.03621	7.5329	6.01879
hsa-miR-488
hsa-miR-488*
hsa-miR-489
hsa-miR-490-3p	6.09497		6.15458	6.04505			5.51631	5.05507	6.06535	5.91156	6.47849	5.70052	5.3701	6.20445			5.8181			5.35432	6.42034	6.1946		5.53672			6.47926	6.26578	5.7998	6.62313	5.65937	5.77038	7.06537	6.11239		6.15062
hsa-miR-490-5p
hsa-miR-491-3p																												5.80771		6.21766		5.35199
hsa-miR-491-5p					5.07641		5.89321			5.83769	5.32945		5.0987	5.63901	5.66724	7.12421	6.45603			6.56497	9.85062	10.3822	9.86139	10.0793	9.60843	8.22937	12.4861	13.2984	13.1187	13.6828	13.5498	13.2918	7.55373	9.01856	8.10622	9.4984	7.52777	8.16409
hsa-miR-492
hsa-miR-493							5.22575										5.00487				5.5691	5.77277	7.46111	7.32564	7.04989	6.6619		5.88668			6.59579		7.07414		6.28773	9.13014	5.95682
hsa-miR-493*							6.86784	5.31202								6.93338					6.68711	7.2685	7.59208	8.01607	7.79367	6.23212					5.14042		6.15265		6.22401	8.40544	6.51966	5.76171
hsa-miR-494																						6.83362	6.73207	6.58878	6.06176	5.25678							6.30881			7.3825	5.79099
hsa-miR-495	7.03235	6.13339	6.40551		5.69087	5.19543	8.87112	7.78066	6.87936	5.60604	8.46689	5.72683	7.97514	5.99452	5.71104	8.06702	8.90382		5.90878		8.15909	10.5268	9.54235	9.40235	10.3294	9.18154		6.89331	6.90264	5.6735	7.22271	5.32556	10.301	8.34066	8.13867	10.0449	9.60229	7.81439
hsa-miR-496									5.16089			5.1532	5.28407			5.7903	6.07887				5.98578	8.21158	8.51023	6.66885	6.99231	7.20335				5.23911	5.03158		6.64605	5.23373	5.1906	7.64269	7.02632	6.22333
hsa-miR-497	5.93352	5.05234	5.6929			7.36272	7.96273	6.35366					6.05416	5.32403		7.411	7.44327	6.69301				6.53845	7.50758		6.64298	5.75641	7.35629	10.1994	9.78689	7.68719	9.87854	10.4317	5.75677	7.43186		5.74953
hsa-miR-498
hsa-miR-499-3p												8.99126																		6.48431
hsa-miR-499-5p																						5.85212					5.88356	9.22891	7.15676	6.19413	9.28479	8.18653
hsa-miR-500			5.08463								6.13498					5.5841	5.10005				10.0172	10.5012	10.4712	10.5323	9.90044	9.19826	17.9197	18.1943	17.8308	18.0388	17.8875	18.1909	5.86846	6.3124		6.56672
hsa-miR-501-3p			6.12046	5.15763	5.80215		6.14988		5.20745		6.21653		6.98428			6.29666		6.70283			6.63675	9.23718	9.69308	8.1045	9.21682	8.97398	13.7135	14.9052	15.1939	14.5104	14.973	15.7926	5.70524	7.08759	5.59823	7.21604		5.98045
hsa-miR-501-5p																	5.54266				9.17476	10.2213	9.49195	9.04244	8.80852	9.02004	17.3743	17.3834	16.8977	17.3411	17.1173	17.3441	5.7658			7.65934
hsa-miR-502-3p	6.62371		7.6126	6.04574	5.59947	5.90606	6.59257	6.65381					7.51244		5.56497	7.41665	7.11139	5.4961			8.95862	10.5444	10.6523	10.1925	10.5808	10.4553	15.1422	16.6644	16.985	15.8613	16.5743	17.6075	6.95114	7.80157	6.17819	7.43275	7.95021	6.85243
hsa-miR-502-5p	6.14032		7.29387	5.72503	5.65608	5.11345	6.72429	5.03223	6.25443	5.36961	6.24773		6.62059	6.53567	6.26609	6.50617	6.50257	6.20122	6.31496		9.00525	10.1606	9.90629	9.19657	9.48158	9.15884	16.1586	17.104	16.6735	16.728	16.9252	17.1749	7.0697	7.19154	5.95036	6.77047	6.20065	6.18506
hsa-miR-503						5.02655	6.50133	6.2145								6.62789	6.83786	5.92632			6.25991	8.97991	9.13384	8.11894	8.36002	8.41559	11.3263	12.8322	12.5925	11.8844	12.3249	12.8151	7.22578	8.92809	6.34844	8.08147	7.37919	6.70566
hsa-miR-504																							6.03214
hsa-miR-505	5.49075	5.53952	6.41511	5.48596	6.90656	6.76542	7.57532	7.33879		5.21955	6.82959	6.86391	6.04016	6.65571	6.43537	8.29884	8.785	6.80963			12.7196	13.0753	12.0813	12.5344	12.4537	12.3455	15.8077	15.413	15.7991	16.586	15.9805	16.1322	9.40194	9.76169	9.29622	11.6157	9.00114	9.71764
hsa-miR-505*				5.0309			5.59359						5.67951					5.08057			8.48756	8.70978	8.94494	7.67078	8.2685	8.06763	14.2181	14.7331	14.8694	14.8708	14.6785	15.1074	6.09441	6.20219	5.95986	7.22088	5.92152	5.8343
hsa-miR-506
hsa-miR-508-3p
hsa-miR-508-5p
hsa-miR-509-3-5p																															5.09175
hsa-miR-509-3p		6.47681					5.5081		5.25254	5.59723			6.04762	5.93777		5.57894	5.04491					6.27553	7.57059		5.6182		6.50377	6.32207	6.61493	7.05578	9.10988	7.32145			5.8551		6.0883
hsa-miR-510
hsa-miR-511							5.5637																				6.06235	6.75703	5.22378	6.70256	5.84741	6.17452
hsa-miR-512-3p
hsa-miR-512-5p
hsa-miR-513a-3p
hsa-miR-513a-5p
hsa-miR-513c
hsa-miR-514																											5.3401	5.86909	5.68139	5.3092	5.6094	6.14921
hsa-miR-515-3p
hsa-miR-515-5p
hsa-miR-516a-3p
hsa-miR-516a-5p
hsa-miR-516b																										8.69512
hsa-miR-517*
hsa-miR-517a																											8.93834	6.12431	5.70259	5.43554		5.46421
hsa-miR-517b																											8.69174	5.99174		5.28074		6.03839
hsa-miR-517c																											9.73829	7.28129	6.06639	6.34038	5.61445	6.24083
hsa-miR-518a-3p																											7.25041			5.96027
hsa-miR-518a-5p
hsa-miR-518b																											8.25141		5.40082	5.76571		6.16335
hsa-miR-518c																											7.44907
hsa-miR-518c*
hsa-miR-518d-3p
hsa-miR-518d-5p
hsa-miR-518e																													5.01519
hsa-miR-518e*																												6.75887	5.07606		5.00702	5.2205
hsa-miR-518f																											9.72452	6.0133				5.16852
hsa-miR-518f*
hsa-miR-519a																											6.82592	6.38676
hsa-miR-519b-3p																											8.30599
hsa-miR-519c-3p																											7.11192
hsa-miR-519d																											9.32485	5.34725
hsa-miR-519e
hsa-miR-519e*
hsa-miR-520a-3p
hsa-miR-520a-5p
hsa-miR-520b																											9.88831	7.11918	5.29016	6.40359	5.1955	6.25371
hsa-miR-520c-3p																											9.45884	6.77473	5.40708		5.03886	6.2435
hsa-miR-520d-3p																											5.33171
hsa-miR-520d-5p
hsa-miR-520e																											7.27494
hsa-miR-520f																											8.89398	6.93792	7.06199	5.53142		5.04582
hsa-miR-520g																											7.3835					5.64807
hsa-miR-520h		5.02983																	5.34972								8.6515	5.59874	5.71385	5.90826	5.1985	7.02816
hsa-miR-521
hsa-miR-522
hsa-miR-523												5.14068			5.79519	5.89464											5.08579
hsa-miR-524-3p
hsa-miR-524-5p									5.1601			5.0297									6.28302										7.08571
hsa-miR-525-3p																											7.94554
hsa-miR-525-5p
hsa-miR-526b																											5.72943						5.10356
hsa-miR-526b*																											8.42717		5.17489			5.10503
hsa-miR-532-3p	5.03369		7.7909	7.21531	7.62116	6.02378	5.72518	5.76466	5.3481	5.72301	6.17247	5.77108	7.25559	6.74901	5.32207	8.21971	8.19661	7.82077	5.95665		10.9654	12.0648	12.2349	11.4384	11.9927	11.8475	18.0924	18.3167	18.2373	18.5664	18.4594	18.6486	8.3725	8.83975	8.412	10.0938	6.65275	8.15825
hsa-miR-532-5p		5.30811	6.86508	7.10141	6.36915	6.71045	7.50129	6.24074	5.7208		7.60981	6.37643	8.25986	5.84203	6.61306	8.57631	8.40453		5.76843		12.0257	12.4714	12.3617	12.5194	11.8812	11.5134	18.5442	18.77	18.3666	18.9256	18.7904	18.8977	9.07412	8.97587	8.31399	10.273	8.27703	9.03883
hsa-miR-539																						5.73894	5.92846	5.89321												7.84995
hsa-miR-541
hsa-miR-541*																																5.57224
hsa-miR-542-5p								6.18892			6.20635					6.23796	5.93464				7.17942	10.9436	8.65342	8.30612	9.97217	8.87535	7.06297	11.4273	11.2076	9.69548	11.169	11.2403		5.41878			5.63604	5.15626
hsa-miR-543	5.40476		5.14095	5.25126		6.6645	8.04095	7.28819	6.23848		7.34158	7.45943	6.13097		6.37304	8.03442	7.65707		5.2241		6.67373	8.87477	7.66658	5.10051	9.05196	8.07248		5.97298	6.8794	6.04588	6.90428	6.58949	9.63522	7.24462	7.64874	10.5943	8.91653	7.60442
hsa-miR-544
hsa-miR-545			5.17559																		7.12469	9.43212	9.80875	7.87564	8.69226	9.15486	14.0792	15.8215	15.2802	14.2908	15.0626	15.7839	5.8585	7.70221		6.56065	6.42716	5.65525
hsa-miR-548a-5p																					5.9896	5.01271	6.54636	5.90436	5.61118	5.91116		6.19872	5.70236	5.32838	6.65841	5.36061	5.99913	5.57189		8.24434		5.59011
hsa-miR-548b-3p																												5.86301	5.83277	5.26967	5.7467	5.80828
hsa-miR-548c-3p																					5.57277			5.53409
hsa-miR-548c-5p							6.31799								5.35107	6.47751	6.37872				10.2986	10.3993	10.5712	10.4234	10.2732	10.1689	12.1933	12.4055	12.2644	12.9264	12.9568	13.1112	6.66653	10.1411	8.47126	11.9322	9.09172	9.76175
hsa-miR-548d-5p																					7.57928	6.95699	7.42321	6.61731	6.43049	6.68685	10.6897	10.9033	11.4126	12.0841	11.8487	11.91				5.9437
hsa-miR-548h
hsa-miR-548i																											6.87397	8.3911	8.3056	8.00265	8.4799	8.37552
hsa-miR-548j																							6.91928		6.70846	6.09562			12.5688		13.1652	12.8638			5.41021		6.59629	6.30405
hsa-miR-548k																					5.87435	6.16009	7.51412	5.71655	5.01935		10.8432	12.3216	12.347	11.8942	12.4916	12.6598				6.72362
hsa-miR-548l																												6.70803	6.23896	6.17811	7.17685	7.35485
hsa-miR-548m
hsa-miR-548o																						8.29383	7.62283	5.25602	7.60629	7.19977	7.70672	11.2045	10.1333	8.51279	11.2079	11.1976	5.63282	5.36351
hsa-miR-549
hsa-miR-550																					6.83436	7.23673	7.06627	7.64886	6.39467		13.7397	14.0851	13.8479	14.9584	14.165	14.6836		5.34848		5.49434	5.44395
hsa-miR-550*					5.5295		6.20414				4.99517		6.79302			5.32679	6.38543		5.03001		8.8548	10.3199	9.21488	8.04967	10.0628	8.3739	17.7166	17.9823	18.0394	18.8077	18.0071	18.8206	5.98443	7.29198	5.80452	7.80789	5.93006	5.50293
hsa-miR-551a									5.41959		6.30037						7.10471	7.45849			10.6629	12.289	10.5679	12.0495	12.0449	10.6517	8.00718	9.61062	8.59849	9.66024	9.6232	9.27818	5.69466			5.58093	6.13183
hsa-miR-551b	6.12865						5.41449	5.58723			6.39837	6.0084					6.99324				9.15333	9.72345	10.0027	8.40241	9.29242	9.08674	8.25016	9.72665	9.14979	8.72847	8.97322	9.16339	7.61408	9.7028	7.50467	9.2877	8.15977	7.71289
hsa-miR-551b*
hsa-miR-552																												5.0242		6.07059	6.0627
hsa-miR-553
hsa-miR-554
hsa-miR-555																	5.11414	5.10968			5.63739
hsa-miR-556-3p																						6.47638	5.48988								5.19084
hsa-miR-556-5p																						5.00169		5.34703			6.08774	6.75627	6.12559	6.24345	7.07739	6.68157
hsa-miR-557
hsa-miR-558
hsa-miR-561																												5.28417			5.83625	6.64261
hsa-miR-562				5.52628		5.09949	7.68752						5.93638	5.0619																			5.02181
hsa-miR-564					5.03542										5.36313				5.71873				5.60335		5.26853						5.23335	5.48026			5.50924		5.47434	5.63029
hsa-miR-566
hsa-miR-567
hsa-miR-570																					5.89151	8.70676	8.04413	7.85345	8.46873	8.79033	12.3321	13.8062	12.6932	12.5604	13.869	14.747	6.28258	5.72742		6.94261	5.4176	5.45246
hsa-miR-571
hsa-miR-572		7.25032	6.30278	6.9394	6.77443	6.574	5.92028					6.65331	5.6694	5.48337	6.64926	5.57966	5.25837		5.86059		7.16381	7.24215	9.39367	7.00107	8.42602	7.43766	9.16145	8.52013	8.7529	9.58292	9.72967	7.45826		5.99569	6.7494	7.63486	6.55246	9.01626
hsa-miR-573
hsa-miR-574-3p	7.97895	6.94518	7.06735	5.35633	7.61683	5.80108	7.99619	8.45281	7.04576	5.92208	9.13423	7.68783	6.14466	8.26146	7.19897	7.87458	8.26341	7.92495	6.43815	5.12404	12.1392	12.7564	11.8237	12.2077	12.0956	12.1682	16.85	16.0246	15.9692	16.8625	16.0043	16.2716	11.5924	11.0907	10.4878	13.0279	10.1639	10.9711
hsa-miR-576-3p																					7.66469	8.88624	7.84826	8.87163	8.36403	8.22094	11.8746	12.7328	12.3437	12.4519	12.989	13.3104	5.95754		6.25668	6.85322		6.9007
hsa-miR-576-5p													5.18404	5.14666			5.62165				7.8202	9.17905	8.44683	7.94182	8.80215	8.15663	14.6744	16.1901	15.5909	15.2821	15.9994	16.3706	5.07596	7.03522		7.36702
hsa-miR-577				7.02643			7.55505			5.20249			6.70806	5.13648		5.36856	7.08282				7.41148	6.37127	7.96038	6.66573	5.75379	6.83907		5.0997	7.2872	5.10408	5.85279		5.59692		5.13567			6.10115
hsa-miR-578
hsa-miR-579																					5.38307	7.29167	7.1944	7.166	7.34367	7.19221	11.4333	13.1899	12.3921	11.7393	12.8737	13.5059		5.69444
hsa-miR-580																					5.94292		5.57024				11.7102	11.8148	10.9906	11.9879	11.6543	11.606
hsa-miR-582-3p																					9.3672	9.6919	8.95935	10.404	9.31727	9.16845	5.8038	5.67342		6.72792	6.34512	5.07662
hsa-miR-582-5p	5.88738										5.71042		6.80182			7.05648	8.99252	6.13603			13.9488	14.0651	13.7688	14.0592	13.1171	13.3741	11.1113	11.9722	10.5731	12.0052	11.6229	11.2994
hsa-miR-583
hsa-miR-584	7.11053	5.75288	7.05634	6.7132	6.57415	6.15632	8.3773	7.34653	5.5124		8.16678	7.52508	7.64603	6.8587	6.78949	8.32952	8.01597	6.05817	5.32921		10.3855	11.1109	10.4308	11.1592	10.7131	10.9612	16.0016	16.0197	15.5	16.9725	15.7885	16.9236	10.5639	10.6155	10.2579	12.9348	9.95244	10.9075
hsa-miR-586
hsa-miR-587
hsa-miR-588																															5.10676
hsa-miR-589					5.70215	4.99632	5.64687						5.25027	5.57936	6.34378		5.22141				8.68703	7.85583	8.44685	8.301	7.92866	7.26223	13.772	14.0167	13.55	14.0857	13.251	13.9546			5.19766	8.01612		6.38042
hsa-miR-589*																					6.34487	7.2957	7.28742	7.35665	6.8171	7.26958	11.2867	10.3093	11.2749	11.6629	10.613	11.8923				6.67897		5.59299
hsa-miR-590-5p	8.11759		9.26277	9.7764	8.13642	8.20871	10.2353	10.0615	7.04961	6.50925	9.57735	7.40496	9.90881	8.32766	6.24068	10.2276	11.3171	9.08997	5.78222	5.55404	15.203	15.4576	15.1024	15.8912	14.815	15.1716	20.2483	20.1744	19.7437	20.5349	19.8585	20.2403	11.9506	12.431	12.0372	14.4766	11.8569	12.236
hsa-miR-591
hsa-miR-592																												5.25582			6.60419	5.80506
hsa-miR-593		5.23277					5.1342																					5.31919				5.00209
hsa-miR-593*
hsa-miR-595			6.31066										5.75495	5.5336	5.74148		5.00117
hsa-miR-596																															5.38475
hsa-miR-597
hsa-miR-598	5.47041		5.3234			5.30344	7.45491	6.75925			5.17539					7.38617	7.92692				10.2533	10.9093	11.0414	11.6766	9.85374	10.8492	15.8955	15.863	15.6445	16.0423	15.7131	16.2979	9.16572	8.01624	8.62749	11.4815	7.45045	9.64905
hsa-miR-599
hsa-miR-600
hsa-miR-601
hsa-miR-602			5.66626
hsa-miR-603		6.27907		5.37865							7.31213											5.14643						5.86807	5.39311		6.29522
hsa-miR-604															5.08873										5.1472			7.29217	6.66423	5.63964	7.27775	7.0523
hsa-miR-605	5.58342	5.14041	6.35369	5.3963	6.01282	8.9165	9.57938	5.19878	5.78166	5.56359	5.71236		5.90428	5.70983	6.81642	9.4508	9.03953	6.64444		6.1723	5.7915	7.47786	8.06772	6.06178	7.6399	7.46517	13.5834	13.2423	12.3954	12.8254	13.8776	13.3229	6.37236	6.67889		6.66817	5.76609
hsa-miR-607																											7.64536	7.81055	7.97157	7.27006	7.80364	9.1322
hsa-miR-608
hsa-miR-609																												5.97353	6.71919	5.96732	5.51959	5.23653
hsa-miR-610																							5.44563		5.78687		11.7366	11.7402	11.5846	11.8558	11.8555	11.8916
hsa-miR-611															5.17164							5.15674		5.10423	5.06962
hsa-miR-612																												7.18847			6.55502
hsa-miR-614
hsa-miR-615-3p			5.34642		5.11568					4.9979				5.58398		5.09873	5.50512			7.70985			5.49096				5.24568	6.20048	5.03052		4.99574					5.07362
hsa-miR-615-5p
hsa-miR-616																											8.7488	7.26402	7.59941	8.71113	7.98701	7.94751				5.44005
hsa-miR-616*																					7.7025	7.892	7.65391	7.81997	7.87176	7.46704	10.883	11.5123	11.6244	11.0701	11.6591	12.1546				5.89318
hsa-miR-617
hsa-miR-619										5.46904																							5.48137
hsa-miR-620
hsa-miR-621
hsa-miR-622			5.61958										5.35073		5.06028						7.79624		5.03134					6.35615		5.77756	6.01552	5.2964
hsa-miR-623																												6.21963			5.85047
hsa-miR-624*			5.45556	6.69786			6.27292					5.38124	5.94212		7.25545	5.90351	7.52789				8.59633	12.5414	9.20221	9.07773	9.61049	9.09269	16.087	16.7468	16.199	16.2632	16.8409	17.2157	7.36704	5.39944		6.81955		5.8173
hsa-miR-625*			5.40738		8.17166	5.21738	7.52826				5.69945	6.02333	5.06992	5.79411	5.69117	6.55252	6.5781				7.7468	9.53264	10.2425	8.44407	8.82315	10.0491	14.8243	15.0471	14.892	15.6192	15.0641	15.2207	8.91191	9.26854	9.04953	10.8996	8.68887	11.0464
hsa-miR-626
hsa-miR-627			6.05756	6.81948		5.09109	5.48874	7.24673		5.50262	6.32719	5.08077	6.58729			6.52779	5.51348	5.72119			10.2729	10.5768	10.0004	10.9048	9.87597	10.0125	15.3976	15.4403	15.1306	15.7983	15.5817	15.6994	6.90891	6.66716	6.68139	8.59865	6.60896	7.79389
hsa-miR-628-3p	5.79625	5.21095	5.78259		5.60486		5.31763	5.59873			5.91564	5.76711				6.28496	6.44422				10.8811	10.9027	10.0213	11.0423	10.3294	10.2108	15.1305	14.979	14.9207	15.2321	14.6823	15.218	8.73046	8.72813	8.58667	10.6016	7.37335	8.60385
hsa-miR-628-5p			5.36677				6.01542		5.2356					5.18589			5.0153				7.55627	7.39847	6.94648	7.5415	6.65381	6.86835	11.0883	10.8023	11.0691	11.1703	10.7107	10.7081			5.75195	6.66003
hsa-miR-629			7.31002	5.08338	6.12163	5.29212	6.10962	5.92358	5.29876		5.84538		7.08143	6.68822		7.16907	7.71319	5.12121			9.23664	11.1373	9.8952	10.8985	10.7801	10.3122	15.7087	16.7262	16.3622	16.9294	17.0653	17.0775	6.94522	8.09391	5.85816	8.33292		7.10334
hsa-miR-629*				5.47715							5.31932			5.10764			5.86246				8.22887	9.71204	8.56297	9.47999	9.13878	9.13601	11.8769	11.744	11.6102	12.0958	11.5497	12.0678	5.46065		6.06392	7.01376	5.56513
hsa-miR-630
hsa-miR-631
hsa-miR-632						7.27107	8.05266						5.63031			7.06902	7.83981
hsa-miR-634																																				5.06584
hsa-miR-636							5.18231																			5.25137	14.0306	14.1366	14.0735	14.6053	13.9459	14.213			5.12019			6.18774
hsa-miR-637
hsa-miR-638	5.20246	6.70855	6.50998	6.69015	5.68913	5.61301	6.60842	6.27991	7.48539	5.7395	5.62908	6.36485	7.25989	8.59533	6.75693	6.99186	5.98564	5.75996	5.98073	6.17679	7.04082	8.78968	8.56365	6.70329	8.37081	7.2664	10.9805	10.8844	9.96753	10.9831	11.4912	11.9215		6.7984	6.20983	5.86696	5.9833
hsa-miR-639																																5.05493
hsa-miR-640
hsa-miR-641																					5.02583					5.47444	8.97446	10.0165	10.0915	9.25721	10.0559	10.6153				6.35612		5.03993
hsa-miR-642				5.12956	6.88695		7.66064							5.20743		6.8778	6.2459	5.53652			5.99169	8.22887	8.33708	7.44944	7.42851	8.44912		5.80854	5.59566	5.23028	7.00268				6.38799
hsa-miR-643													5.27631				5.04181				5.87776	7.13536	7.06815	6.50985	6.81765	6.24287	11.8333	12.3487	11.8594	12.1849	12.0772	12.2719
hsa-miR-645
hsa-miR-646
hsa-miR-647																											9.62496
hsa-miR-649
hsa-miR-650			5.8698	6.19883		5.89285	5.75003			5.41994		5.72718	5.56484	6.01731	5.98743		5.74536	5.74232		5.3348	6.25096		5.65081		6.10966	5.68568	6.09589	6.48917	6.35108	6.13131	5.8064		6.93093	5.2356	6.96129	5.7832	6.59136
hsa-miR-651							6.22239										5.13998				6.8147	9.39895	7.99449	7.19429	8.70787	8.49502	9.00801	12.5089	11.0373	10.5251	13.0324	12.6615	5.32443	5.09364
hsa-miR-652	7.88869	5.27827	9.26669	7.07418	7.78744	8.41056	10.3977	8.97193	6.58919	6.30391	8.96246	8.64628	9.9175	8.07062	7.36908	10.4813	10.7488	8.12497	7.10836		12.6005	14.4315	13.6499	13.3612	13.9061	13.4456	18.3755	20.3063	19.8481	19.2672	20.2933	20.6819	11.7031	12.976	10.5935	12.644	11.6186	10.888
hsa-miR-653
hsa-miR-654-3p						5.78578	7.05246	5.27086								5.8609	6.85694				8.14384	7.47149	7.52405	8.16817	7.83469	5.33951	5.05816	7.43754	7.31445	6.7128	7.78658	6.83814	8.3802	5.96318	7.18589	10.502	8.12401	6.02874
hsa-miR-654-5p											5.43692						5.34241					5.37148	6.59968	6.13522	6.48041	5.96655				5.24538			6.03561		6.13642	8.70349	5.23062
hsa-miR-658
hsa-miR-659
hsa-miR-660	5.9789		8.22449	6.27996	5.80725	8.07395	8.08336	6.06563	5.41703	5.4776	6.72509	5.42511	8.70801	6.57011	5.13337	8.43114	8.39494	6.23793			10.2703	12.4108	12.1024	11.9112	11.8962	11.4506	17.6297	19.0622	18.5223	17.9669	18.7866	19.2211	8.28008	8.83953	5.97757	8.57057	6.92834	7.05266
hsa-miR-661
hsa-miR-662																												5.81523		5.04435		5.00727
hsa-miR-663		5.24098	5.06466	5.0656			6.04358				6.26513	6.01529	7.06718	5.76036							5.66262	7.03243	7.44466	6.25322	5.41962	7.19389	6.76878	8.89095	6.93967	6.57923	8.90517	9.00906	5.44833	5.93757		5.60244
hsa-miR-663b																								6.26713				6.09583	5.73435		7.17694	6.63404
hsa-miR-664					6.69887		6.08446				5.32352		5.24486		5.9234	6.40224	5.82796				10.8842	9.94868	10.8441	9.56871	8.83489	8.9973	15.4166	15.6343	15.1784	15.8149	15.0566	15.4299	7.81067	9.27203	8.43048	11.0765	7.99455	8.6674
hsa-miR-665			5.06831										7.891	7.48819			5.87989	6.65947	7.15994		7.11042	6.53931		9.07956	7.68276		6.11048	9.43092	8.20337	5.99204	9.67975	8.26899	5.4817			5.63761	5.05396
hsa-miR-668																												5.7478					5.13503
hsa-miR-671-3p																					5.19759	7.07847	6.8704	5.12038	6.96612	5.03873	5.17294	6.34359	6.88063	6.75244	6.79504	6.42937	5.41483	5.19051		7.00645		6.14012
hsa-miR-671-5p													5.67523	5.18371		6.07203	6.39428	5.02863		5.08491	6.17297	7.85699	8.41084	7.81332	7.45321	7.32954	8.12628	9.70629	8.22021	8.95415	9.09906	8.96021	6.18796	6.49866	5.15381	5.45571	5.49301	5.89127
hsa-miR-675*	5.21166					5.06694										5.213											5.23039	5.06745
hsa-miR-675b
hsa-miR-7						6.04101	6.47353						7.01886	5.23602		6.0444	6.0671				9.39201	11.2371	10.9184	9.87545	11.0751	9.68428	16.3637	18.604	18.1118	17.259	19.1102	17.7387	5.84649	6.71843	5.43416	6.79623	5.16375
hsa-miR-708												6.22139									5.9861		6.46084	9.38905		8.14388				5.68646
hsa-miR-708*																								5.09209	5.47475
hsa-miR-7-1*							6.11776										5.87842				10.6581	10.343	10.8148	11.0049	10.5163	10.4295	14.2933	14.0918	14.0774	14.7143	14.0884	14.9143	5.96643	6.88985	6.735	9.40126	6.24871	7.39712
hsa-miR-7-2*																											6.91707	6.20112	6.10933	5.18647	6.03728	6.78921				5.20245
hsa-miR-720	11.2137	11.7686	12.777	11.9421	12.8828	13.9094	14.3275	12.7218	12.5912	12.4446	13.167	12.4442	13.2833	13.6026	13.4167	14.4342	14.8391	12.9162	13.3721	12.5451	13.792	14.5744	14.8753	13.4477	14.4166	14.5053	18.1286	18.8468	17.6475	18.2693	18.7371	18.1361	13.079	13.3671	13.06	13.7938	12.7974	12.8322
hsa-miR-744					5.93891		6.41212				6.35074	5.23544	5.3759	6.2639	5.08169	6.07198	6.8336				9.59293	10.3411	9.90406	9.63868	9.72636	9.46203	13.5349	14.0058	14.0886	14.3147	14.5909	14.4155	9.06169	9.38608	9.15338	10.6933	8.81702	9.25535
hsa-miR-744*							6.13387	5.48406			6.41463				5.34232	5.52115			5.70908		7.67828	8.23574	7.94206	8.04964	7.80092	8.15655	8.73087	8.74692	9.35766	9.89874	9.38497	9.51981	7.31551	7.59856	6.02941	7.51539	6.75862	6.34766
hsa-miR-758																							5.93146	5.1356	5.87741			5.09402		6.98811	6.06569				5.75579	8.5901	5.02495
hsa-miR-760																						5.00689								5.40638	5.69254	5.45864	5.08505			5.53814
hsa-miR-765														5.63351	5.39158										5.28349						5.16927	5.04562
hsa-miR-766	5.83226	6.06809	6.81222		8.76525	6.2248	8.50299	7.78648	7.36594	5.59912	8.40432	7.66859	7.26445	6.13612	7.3902	8.27331	8.47346	6.9434	7.30835	6.09065	10.7832	11.8941	11.7255	10.8794	11.6581	11.6774	13.0566	13.0247	12.9499	13.834	13.2047	13.3141	11.1983	11.1472	11.1375	12.8128	10.486	11.5427
hsa-miR-767-3p
hsa-miR-767-5p
hsa-miR-769-3p																									5.58768		5.24629	9.76199	8.60616	7.12605	8.98976	8.8302
hsa-miR-769-5p																5.3198	5.68741				9.71046	10.3425	10.5734	10.2671	10.139	10.1263	9.6754	11.6599	11.6434	10.6915	11.3847	11.346	7.24811	8.04253	7.22746	7.87772	6.87916	7.55317
hsa-miR-770-5p
hsa-miR-802																															6.08212	5.19879
hsa-miR-873																							6.0703	6.04099
hsa-miR-875-3p
hsa-miR-875-5p
hsa-miR-876-3p																							6.32545	6.57382
hsa-miR-876-5p																							5.9752							5.21722		5.61284
hsa-miR-877																5.31756	6.16583				7.73022	8.45031	8.74686	9.012	8.03076	8.17212	13.3326	13.8004	13.3652	13.9498	13.5732	13.8104		7.25142	7.59997	8.89155	6.70297	6.04175
hsa-miR-877*							5.09519												5.44323			5.45714	6.4742		6.09141	5.49401	10.1627	9.93591	9.67746	10.8018	9.72963	10.0181	5.34967	5.62766		6.36301		6.52854
hsa-miR-885-3p			5.37742	5.09889	6.36555				5.4488						6.47727		5.7414		6.45294		5.02679		6.56659	5.50168	6.85004	6.23693	5.29752	6.30693	6.84476	5.6181	7.17936	7.01333		5.38902	6.43068		5.33499	6.73732
hsa-miR-885-5p					6.34914		5.08195						5.29913	5.55994			5.03641											6.065	5.41591		5.68785	5.89728
hsa-miR-886-3p																											10.2048	11.4316	11.5657	10.1792	11.6249	10.7327
hsa-miR-886-5p						5.89155	6.46827					5.589		6.131		5.24613	9.48016	5.56062			8.11935	8.07944	8.17953	6.07505	6.52934	6.13872	15.019	14.4169	14.8586	14.6339	13.9509	13.8331	6.76887	5.79454	7.51974	8.41089	6.64161
hsa-miR-887																															5.40762
hsa-miR-888		5.14573						5.14783						5.99954						5.98695	7.0647						5.83194			6.09385			5.32903	5.11993				5.62056
hsa-miR-888*
hsa-miR-889							6.13592														5.00302	6.50469	6.28197	6.70517	6.92887	5.18982					5.69464		5.19125			7.72432	5.77399
hsa-miR-890
hsa-miR-891a																											10.018	10.5697	10.6494	10.1628	11.7262	11.3217
hsa-miR-891b																											6.26671	8.83582	8.40645	7.23793	8.34109	8.68911
hsa-miR-892a
hsa-miR-9																	5.54145				8.31053	5.80937	6.22245	6.5463		8.02301	10.8747	10.9688	10.8003	11.1965	10.6461	10.7451		5.30276	5.43927	8.30172		5.74203
hsa-miR-9*																	5.19769				6.09952	7.01828	8.22052	7.27373	6.49111	7.20546	7.11214	8.3323	7.57663	7.88289	7.67047	7.90571				5.77204
hsa-miR-920																													5.24982
hsa-miR-921
hsa-miR-922
hsa-miR-924
hsa-miR-92a	13.7407	12.8235	15.3583	15.1127	15.5422	14.3341	15.2012	14.4342	13.4308	13.7155	15.3231	14.2352	15.9477	14.3452	14.2682	15.302	15.3733	13.6141	13.0237	12.4565	16.876	18.3694	17.7108	17.255	17.8276	17.0486	26.0109	26.0196	25.7006	26.0876	26.1824	26.1443	16.6579	16.4054	15.3723	17.6129	15.6068	16.1824
hsa-miR-92a-1*																					7.07945	6.72439	7.87107	7.06175	5.91953	6.19311	9.02843	9.37038	9.58621	9.43976	10.0152	9.87682				6.53358
hsa-miR-92a-2*																												5.19819	5.67737	6.13085	6.10605
hsa-miR-92b	5.89316				6.18812	5.24401	6.26785						6.30653	6.08252	5.19958	5.39371			5.39652		6.88365	7.99184	7.55244	7.08765	7.80336	6.30817	15.5021	15.8637	15.6757	16.2599	15.9493	15.938	7.47256	7.94165	6.66905	9.44208	7.39675	7.60699
hsa-miR-92b*																											8.93202	10.4442	10.2999	10.6171	10.5898	10.3764
hsa-miR-93	11.8186		12.1574	11.4812	11.9807	12.3434	13.2888	12.7713	10.4471	9.5765	13.903	12.15	13.8082	11.7838	11.5135	13.6612	14.1836		9.98617	9.83859	17.2777	18.2798	17.8122	17.9263	17.7522	17.0274	24.1676	24.8054	24.5563	24.684	24.5471	25.0675	15.3862	15.0047	14.1003	16.6487	14.5387	14.9732
hsa-miR-93*		5.18379			6.9382	6.23215	7.02634	5.75264			7.10713	6.32306	6.87094	6.14041	6.42887	6.91282	7.6423	6.16394			11.8495	12.2179	12.1838	12.3398	12.3246	12.0666	17.67	17.4071	17.7187	18.2257	17.7514	18.2466	9.09471	8.90551	8.77315	10.8025	8.75686	9.59785
hsa-miR-933																											5.78707	5.91001		5.99416	6.58181	6.34907
hsa-miR-934	6.76621	7.67715	6.41546	7.09337	6.04293	7.46235	7.43592	6.09282	6.14626	7.49638	6.33317	7.12585	6.85002	7.29875	6.77385	6.86519	6.08233	6.23663	6.7049	6.96228	7.19862	6.79031	6.41624	7.52499	6.3272	6.63172	6.99384	6.7267	6.54005	7.8068	6.60501	6.53395	7.16375	6.79202	6.66233	7.31621	6.4216	6.58622
hsa-miR-936																								5.19311							5.19031
hsa-miR-937									5.22629								5.14817										6.90269	7.00824	7.05589	7.72277	6.63789	6.80458
hsa-miR-938
hsa-miR-940	5.59793	5.66134	5.83398	5.69041		5.32214	6.38448	5.33858	7.19688			6.36967	7.92588	6.99988	6.51509	5.27241	6.42054	5.9438	7.68634		6.04381	7.94021	8.10557	6.20649	7.88523	8.43432	11.7364	12.1506	11.5421	11.6646	12.3358	12.5643	6.52072	7.31124	6.08165	6.63868	7.32367	6.08209
hsa-miR-941											6.17056						6.16879				10.6527	11.9859	11.1473	10.9494	11.8159	10.501	13.0836	12.9495	13.457	13.9472	13.8891	13.921	6.42827		5.62013	7.9958	6.68153	6.01365
hsa-miR-942					5.72258		5.79108				5.80524		5.91356			5.27116	6.15346				9.5588	10.1169	10.0289	9.67367	10.0811	9.20802	17.1384	17.1574	16.8722	17.0322	17.0777	17.2615	7.07198	6.91348	5.64713	9.45152	6.0782	6.72776
hsa-miR-943																												6.00048	5.9004	7.30881	7.07302	7.04656
hsa-miR-95				5.67759	5.66734						5.69928										10.3329	9.29254	9.95368	10.9894	8.88353	9.16557		8.0279	6.10555	7.84001		5.98511
hsa-miR-96																					5.32848	9.32461	9.03734	7.76049	8.73549	7.5288	13.906	17.961	16.506	15.3444	17.6	17.0448
hsa-miR-96*																														5.66907		5.76707
hsa-miR-98																5.82894	5.12856				6.76486	9.2858	9.06878	7.5815	9.01014	7.94434	13.3475	16.1664	15.0486	14.5187	16.1847	15.8547	5.1942	6.97555	5.29087	6.89197	5.58158	5.63674
hsa-miR-99a	8.16381	5.41743	6.73546	7.40447	6.6542	7.47125	8.84347	7.20854	5.35072		7.96372	6.69965	7.57042	6.2128	5.71777	8.3566	8.77622	6.77641			9.81916	10.0576	10.0893	8.83175	9.82284	9.26097	13.452	15.0382	13.3961	14.0591	14.3856	14.2363	8.30429	9.82984	7.23583	9.49732	7.47781	7.77576
hsa-miR-99a*																						6.91251	5.09754			5.77915		8.86891	7.72646	6.35093	6.70616	7.864
hsa-miR-99b	7.66293	7.09091	7.13377	6.56728	8.82319	7.1369	7.47351	8.80045	7.29541		8.60615	7.38099	8.24613	7.97285	7.07023	9.19236	8.03846	8.11557	7.55838		11.4507	11.5084	12.1688	11.7322	11.0767	10.7932	9.35755	11.0269	10.8063	11.1989	10.4589	10.0283	10.9039	11.1021	10.9987	13.0782	10.3323	9.92976
hsa-miR-99b*								5.29016			5.80655										5.57172	6.22648	7.7741	8.07954	6.81601	6.71416		5.7338		5.80054	5.69038		6.12526	6.0828	5.2368	8.05073	6.13483
hsa-miRPlus-A1027																											5.09103					5.3573
hsa-miRPlus-A1031										5.03692		5.83518														6.33217			7.30265						5.34935			5.70272
hsa-miRPlus-C1066
hsa-miRPlus-C1070
hsa-miRPlus-C1076
hsa-miRPlus-C1089
hsa-miRPlus-C1100																											5.11307	5.01154		5.21813
hsa-miRPlus-D1033		5.84581	5.38624						5.90874			5.48184	5.30792	6.92422				5.0042									5.15937	6.25634	5.86175	5.04562		5.11219
hsa-miRPlus-D1046																											6.59617	8.99166	6.73671	7.94012	7.79933	8.12328
hsa-miRPlus-D1061
SNORD38B															8.51831				6.14262		13.7531	13.3309	13.1792	12.6308	13.192	12.675	10.2008	16.2024	14.4306	12.8119	15.0389	13.2023					5.08847
SNORD38B															8.64274				5.34985		10.7099	9.96132	13.0507	9.85344	12.5395	12.9621	6.43499	13.4872	14.5248	10.018	14.8511	13.0852					5.05604
SNORD49A															5.24972			6.42447	5.72738		5.84186	8.0784	9.08997	7.40879	7.86718	8.81977	6.4192	15.0189	13.7056	10.6518	13.876	11.91
SNORD49A															6.79308			5.82019	5.77364		6.20542	8.0329	9.2675	7.26123	8.38852	9.1251	7.25226	15.0109	13.9	9.81812	13.8046	11.8537
U6			5.21592										9.76335	7.49689	7.83688		8.24904	9.50905	10.4711	6.2962	9.44977	7.75648		10.0685	9.08756	7.34049	5.00854	9.2993			9.60102
U6			5.16515										9.64215	7.77806	7.74252		9.09926	9.51865	11.0118	5.3053	8.98963	7.87693		9.23876	9.10468	6.6323	5.39912	9.82651			9.69312
UniSp3 IPC	20.0314	20.0481	20.1359	20.0095	20.2135	20.0958	20.155	20.2456	20.0254	19.8404	20.0306	20.0248	20.0497	20.0413	20.1389	20.0403	20.0646	20.0843	19.9411	19.8963	20.0879	19.9722	20.1309	19.9823	19.9136	20.0678	20.0762	20.0126	20.1698	19.9481	19.8632	20.1729	20.0788	20.0199	20.1177	20.0704	20.0183	20.2179
UniSp3 IPC	19.855	20.0033	19.7742	19.719	20.0408	19.9354	19.6404	19.8673	19.8432	19.8587	19.8909	19.9625	19.8751	19.9212	19.9899	19.9342	19.8615	19.9363	20.044	19.8229	19.8899	19.9193	20.0483	19.9272	20.0998	20.0512	19.8029	19.9193	19.9795	19.9204	20.0948	19.9837	19.7439	19.9406	20.036	19.8513	19.8381	20.106
UniSp3 IPC	20.1919	20.0289	19.9927	19.9785	19.9759	20.1424	20.1232	20.104	20.0624	19.9968	20.2396	20.0198	19.9754	20.1911	20.0092	19.9735	20.0364	20.1169	19.9649	19.9886	20.0732	20.0223	19.9843	20.0334	20.0785	19.9216	19.8326	19.9669	19.9755	20.0053	19.971	19.9238	20.2199	20.0338	20.0441	20.0768	20.0562	20.0429
UniSp3 IPC	20.1136	19.9485	20.0899	20.2715	20.128	19.9688	20.2046	19.8871	20.1315	19.7921	20.0785	20.0127	20.0752	20.0375	19.9389	20.0255	20.0739	19.9794	20.0148	19.8416	20.0222	20.1085	20.0137	20.0905	19.9866	19.9939	20.1209	20.0681	19.9534	20.1315	20.0419	20.1174	20.1773	20.0395	20.1335	20.0783	20.1436	19.9134
UniSp3 IPC	19.9762	19.9634	20.0509	20.0536	19.9025	20.0191	19.9981	19.952	20.0111	20.2238	19.8161	20.0812	20.1551	19.8456	20.0449	20.1002	19.8999	20.0059	20.0627	20.2297	19.9922	19.9551	19.9619	19.9174	19.9935	20.067	20.1623	20.0575	20.0873	20.0465	20.13	19.9569	19.7882	20.1186	19.9998	20.0312	19.9452	19.8922
UniSp3 IPC	19.8318	20.0077	19.9565	19.9679	19.7392	19.8385	19.8787	19.944	19.9265	20.2883	19.9442	19.899	19.8695	19.9634	19.8783	19.9262	20.0636	19.8772	19.9724	20.2208	19.9346	20.0226	19.8609	20.0493	19.9279	19.8985	20.0051	19.9757	19.8344	19.9482	19.8991	19.8453	19.992	19.8476	19.6689	19.892	19.9987	19.8277
UniSp6	18.8232	19.3523	19.0031	12.523	17.5423	10.6587	13.2144	18.0067	17.0798	17.6357	18.4552	19.3217	19.1594	14.3017	17.5224	13.1981	11.4024	19.5753	16.928	17.3517	17.8773	17.0201	17.5237	17.9389	16.9072	17.2952	17.9525	17.0004	17.4887	17.7959	16.6212	17.5122	17.2531	16.8877	17.2108	17.8428	16.7208	17.5688
UniSp6 CP	18.8538	19.0539	18.784	12.0086	16.6933	10.7257	13.0447	17.7394	16.8306	17.6657	18.0806	18.8823	18.8335	14.271	16.9456	12.8243	11.3881	17.6905	16.0344	17.2107	17.6964	16.7877	16.5127	17.5352	15.9169	16.4052	17.8767	16.7998	16.7016	17.8622	16.1375	16.8848	16.9991	16.6645	16.3423	17.7843	15.7382	16.5767
