# Supplementary material for: Comparing the MicroRNA Spectrum between Serum and Plasma
Source: PLoS One. 2012 Jul 31;7(7):e41561. doi: 10.1371/journal.pone.0041561 (PMC3409228; doi:10.1371/journal.pone.0041561)
Supplement: Table S3 — The list of top 5 most abundatn miRNAs in different samples. (XLS) [file pone.0041561.s006.xls]

## Sheet: Sheet1
Supplemental Table 3 The list of top 5 most abundatn miRNAs in different samples.
Taqman														Exiqon
Plasma							Serum							Plasma											Serum											WBC							RBC
ID-1	ID-2	ID-6	ID-3	ID-4	ID-5		ID-1	ID-2	ID-6	ID-3	ID-4	ID-5		ID-1	ID-2	ID-3	ID-5	11-39684	11-39686	11-39691	55-29512	55-29515	11-39685		ID-1	ID-2	ID-3	ID-5	11-39684	11-39686	11-39691	55-29512	55-29515	11-39685		11-39684	11-39686	11-39691	55-29512	55-29515	11-39685		11-39684	11-39686	11-39691	55-29512	55-29515	11-39685
Male	Male	Male	Female	Female	Female		Male	Male	Male	Female	Female	Female		Male	Male	Female	Female	Male	Male	Male	Female	Female	Female		Male	Male	Female	Female	Male	Male	Male	Female	Female	Female		Male	Male	Male	Female	Female	Female		Male	Male	Male	Female	Female	Female
miR-19b	miR-19b	miR-92a	miR-92a	miR-19b	miR-223		miR-223	miR-223	miR-223	miR-223	miR-223	miR-223		miR-451	miR-451	miR-451	miR-451	miR-451	miR-451	miR-451	miR-451	miR-451	miR-451		miR-451	miR-451	miR-451	miR-451	miR-451	miR-451	miR-451	miR-451	miR-1974	miR-451		miR-223	miR-223	miR-223	miR-223	miR-451	miR-223		miR-451	miR-451	miR-451	miR-451	miR-451	miR-451
miR-223	miR-223	miR-19b	miR-19b	miR-92a	miR-19b		miR-19b	miR-92a	miR-19b	miR-92a	miR-92a	miR-92a		miR-223	miR-16	miR-16	miR-16	miR-16	miR-16	miR-1974	miR-223	miR-1974	miR-486-5p		miR-223	miR-223	miR-16	miR-223	miR-16	miR-16	miR-16	miR-223	miR-451	miR-16		miR-16	miR-451	miR-451	miR-16	miR-223	miR-451		miR-16	miR-16	miR-16	miR-16	miR-16	miR-16
miR-92a	miR-146a	miR-451	miR-451	miR-223	miR-92a		miR-92a	miR-19b	miR-92a	miR-19b	miR-19b	miR-19b		miR-16	miR-1974	miR-19b	miR-223	miR-92a	miR-92a	miR-16	miR-486-5p	miR-16	miR-16		miR-16	miR-1974	miR-223	miR-16	miR-19b	miR-1974	miR-223	miR-19b	miR-223	miR-1974		miR-451	miR-16	miR-16	miR-150	miR-16	miR-16		miR-486-5p	miR-144	miR-144	miR-486-5p	miR-144	miR-144
miR-146a	miR-92a	miR-223	miR-223	miR-451	miR-146a		miR-24	miR-24	miR-24	miR-24	miR-146a	miR-24		miR-19b	miR-223	miR-92a	miR-1974	miR-486-5p	miR-486-5p	miR-92a	miR-19b	miR-223	miR-92a		miR-92a	miR-16	miR-142-3p	miR-142-3p	miR-92a	miR-223	miR-92a	miR-16	miR-720	miR-720		miR-150	miR-19b	miR-150	miR-451	miR-1974	miR-19b		miR-19b	miR-19b	miR-19b	miR-19b	miR-142-3p	miR-19b
miR-126	miR-222	miR-146a	miR-150	miR-146a	miR-617		miR-17	miR-519c-3p	miR-451	miR-451	miR-451	miR-451		miR-92a	miR-92a	miR-486-5p	miR-21	miR-15a	miR-15a	miR-223	miR-16	miR-92a	miR-1974		miR-19b	miR-92a	miR-19b	miR-19b	miR-486-5p	miR-92a	miR-486-5p	miR-126	miR-16	miR-92a		miR-142-3p	miR-150	miR-21	miR-19b	miR-19b	miR-1974		miR-92a	miR-142-3p	miR-142-3p	miR-20a	miR-19b	miR-142-3p
[truncated: 6 more columns]
