# Supplementary material for: Comparing the MicroRNA Spectrum between Serum and Plasma
Source: PLoS One. 2012 Jul 31;7(7):e41561. doi: 10.1371/journal.pone.0041561 (PMC3409228; doi:10.1371/journal.pone.0041561)
Supplement: Table S4 — The list of miRNAs showing preferential expression pattern among different blood components. (XLS) [file pone.0041561.s007.xls]

## Sheet: Sheet1
Supplemental Table 4 The list of miRNAs showing preferential expression pattern among different blood components
		Plasma							Serum							WBC							RBC							Platelets
		Male			Female				Male			Female				Male			Female				Male			Female				Male			Female
Compartment	miRNA ID	11-39684	11-39686	11-39691	55-29512	55-29515	11-39685		11-39684	11-39686	11-39691	55-29512	55-29515	11-39685		11-39684	11-39686	11-39691	55-29512	55-29515	11-39685		11-39684	11-39686	11-39691	55-29512	55-29515	11-39685		11-39684	11-39686	11-39691	55-29512	55-29515	11-39685
WBC	hsa-miR-34c-5p															5.08494	6.46584	6.42793	5.86239	6.81717	5.74211
RBC	hsa-miR-1227																						11.0742	11.3953	10.94	11.5063	10.9848	11.1986
	hsa-miR-1236																						9.36822	8.18676	8.30421	9.05906	8.4313	8.59622
	hsa-miR-1238																						7.30295	7.66499	7.87408	7.60535	7.41081	8.05864
	hsa-miR-1254																						9.69707	10.2009	10.2599	10.5592	10.4707	10.0818
	hsa-miR-129-3p																						8.02875	7.3681	7.1247	7.68915	7.35787	7.14589
	hsa-miR-147																						5.96214	7.37035	5.30393	6.86071	6.25445	7.17914
	hsa-miR-183*																						7.14215	8.22076	7.9129	8.07374	7.64203	8.17283
	hsa-miR-18b*																						10.8563	7.75021	10.777	11.4873	10.7725	11.5281
	hsa-miR-19b-2*																						6.71831	6.77772	6.63067	6.85577	6.71416	6.25534
	hsa-miR-202																						7.49517	8.39326	7.80027	7.26933	7.71395	8.73451
	hsa-miR-202*																						5.76053	9.40781	7.17651	6.54118	8.92371	9.10451
	hsa-miR-214																						6.39792	7.25406	7.41663	7.67721	6.51507	5.10397
	hsa-miR-219-1-3p																						5.30436	5.81252	6.98	7.19965	6.41969	7.10775
	hsa-miR-422a																						8.38318	8.61565	5.66162	8.02039	7.69023	6.93902
	hsa-miR-449b																						7.29672	8.16271	8.19888	7.40617	9.4816	8.73214
	hsa-miR-511																						6.06235	6.75703	5.22378	6.70256	5.84741	6.17452
	hsa-miR-514																						5.3401	5.86909	5.68139	5.3092	5.6094	6.14921
	hsa-miR-517c																						9.73829	7.28129	6.06639	6.34038	5.61445	6.24083
	hsa-miR-520b																						9.88831	7.11918	5.29016	6.40359	5.1955	6.25371
	hsa-miR-548i																						6.87397	8.3911	8.3056	8.00265	8.4799	8.37552
	hsa-miR-607																						7.64536	7.81055	7.97157	7.27006	7.80364	9.1322
	hsa-miR-886-3p																						10.2048	11.4316	11.5657	10.1792	11.6249	10.7327
	hsa-miR-891a																						10.018	10.5697	10.6494	10.1628	11.7262	11.3217
	hsa-miR-891b																						6.26671	8.83582	8.40645	7.23793	8.34109	8.68911
	hsa-miR-92b*																						8.93202	10.4442	10.2999	10.6171	10.5898	10.3764
	hsa-miRPlus-D1046																						6.59617	8.99166	6.73671	7.94012	7.79933	8.12328
WBC and RBC	hsa-miR-101*															5.47033	9.72622	8.80859	6.65942	9.3206	8.29364		10.3516	14.3736	13.6133	11.6817	14.2854	14.0935
	hsa-miR-1201															9.15987	9.39867	8.01446	11.1709	9.01513	8.63275		5.84462	9.21588	8.60068	8.51477	8.22926	6.46014
	hsa-miR-138															5.84175	6.04788	6.60119	7.37553	5.50453	6.41421		5.59894	8.44438	9.14721	8.12283	8.68881	8.69936
	hsa-miR-146b-3p															8.02946	8.30695	9.72692	7.54663	8.27482	8.10374		7.91458	8.14409	7.43443	7.86725	8.58032	7.89976
	hsa-miR-192*															7.00214	6.34468	6.2872	6.02401	5.39982	5.2239		13.7772	13.3779	13.2357	13.7415	13.4527	13.9076
	hsa-miR-23a*															8.32133	7.18385	9.26351	7.441	7.05391	6.82281		6.01696	6.36665	7.73576	6.99329	7.67095	6.50033
	hsa-miR-25*															6.32115	6.96281	6.26689	7.04833	7.48131	6.35201		10.9507	12.6062	11.9623	11.4808	12.6676	12.5359
	hsa-miR-362-3p															5.51193	6.47349	7.66318	6.16296	6.90262	7.35788		10.3972	12.2603	12.4164	11.4672	12.1185	13.3097
	hsa-miR-424*															5.2951	7.75814	7.10493	5.55274	7.65558	7.46332		9.92271	12.0652	12.3066	10.9686	11.9663	12.0054
	hsa-miR-96															5.32848	9.32461	9.03734	7.76049	8.73549	7.5288		13.906	17.961	16.506	15.3444	17.6	17.0448
WBC RBC and Platelets	hsa-let-7f-1*															9.01835	9.71715	9.56753	9.97496	9.28053	9.29785		10.2329	11.7442	10.8338	11.3632	12.2002	12.0623		6.88435	7.66941	7.13656	8.54367	6.83355	7.85021
	hsa-miR-1296															5.15141	6.21883	5.67536	6.2705	5.79136	6.01058		7.36562	7.9537	8.24015	8.46372	8.4224	8.95128		5.72146	5.45576	5.21466	6.6289	5.13076	6.66582
	hsa-miR-153															5.67829	7.97328	8.9812	7.53087	7.94657	8.41658		8.46623	11.5051	11.247	9.89468	11.0005	12.0048		6.35438	6.95892	6.19135	7.398	6.62829	6.0525
	hsa-miR-19b-1*															7.5781	8.75332	8.82447	8.62814	8.38161	8.85567		13.3586	13.7233	13.4149	13.5717	13.6801	13.9204		6.19167	5.95498	5.15905	6.24031	6.49471	6.84123
	hsa-miR-26b*															10.479	10.7658	10.4659	10.8933	10.2988	10.2413		13.0374	12.8413	12.6524	13.1523	12.9391	13.3859		7.31298	7.00218	6.74901	8.77208	6.94629	7.66392
	hsa-miR-301b															7.45107	8.33607	7.39946	7.48403	8.46355	7.04924		12.1352	13.5755	13.2995	13.4822	13.0542	13.7305		8.30642	8.28918	6.63514	9.09698	6.46085	8.27487
	hsa-miR-30d*															7.55611	7.84566	8.56896	7.41083	7.35762	8.06243		9.78879	10.5286	10.3705	10.1621	10.4812	10.9405		6.63224	5.89656	6.00114	8.34654	6.79668	6.6255
	hsa-miR-340*															9.8043	8.64332	9.05804	8.21396	8.44075	8.65112		13.9381	13.8866	13.9663	14.543	13.9779	14.139		7.57632	8.83771	7.41055	10.6602	7.20969	7.28955
	hsa-miR-7-1*															10.6581	10.343	10.8148	11.0049	10.5163	10.4295		14.2933	14.0918	14.0774	14.7143	14.0884	14.9143		5.96643	6.88985	6.735	9.40126	6.24871	7.39712
	hsa-miR-769-5p															9.71046	10.3425	10.5734	10.2671	10.139	10.1263		9.6754	11.6599	11.6434	10.6915	11.3847	11.346		7.24811	8.04253	7.22746	7.87772	6.87916	7.55317
	hsa-miR-98															6.76486	9.2858	9.06878	7.5815	9.01014	7.94434		13.3475	16.1664	15.0486	14.5187	16.1847	15.8547		5.1942	6.97555	5.29087	6.89197	5.58158	5.63674
Serum and Plasma	hsa-miR-10b	6.71492	6.29779		6.35805	5.93201			6.24912	6.29225	5.03436	5.87502	5.50122							5.66438											5.44552		5.50244
